# Supplementary material for: Pollinators on the polar edge of the Ecumene: taxonomy, phylogeography, and ecology of bumble bees from Novaya Zemlya
Source: Zookeys. 2019 Jul 24;866:85–115. doi: 10.3897/zookeys.866.35084 (PMC6669216; doi:10.3897/zookeys.866.35084)
Supplement: XML Treatment for Bombus pyrrhopygus [file zookeys.866.35084-treatment2.xml]

<!DOCTYPE tp:taxon-treatment
  PUBLIC "-//TaxonX//DTD Taxonomic Treatment Publishing DTD v0 20100105//EN" "tax-treatment-NSO.dtd">
<tp:taxon-treatment xmlns:tp="http://www.plazi.org/taxpub"><tp:treatment-meta><kwd-group><label>Taxon classification</label><kwd><named-content xmlns:xlink="http://www.w3.org/1999/xlink" content-type="kingdom">Animalia</named-content></kwd><kwd><named-content xmlns:xlink="http://www.w3.org/1999/xlink" content-type="order">Hymenoptera</named-content></kwd><kwd><named-content xmlns:xlink="http://www.w3.org/1999/xlink" content-type="family">Apidae</named-content></kwd></kwd-group><mixed-citation publication-type="journal"><person-group><name><surname>Potapov</surname><given-names>Grigory S.</given-names></name><name><surname>Kondakov</surname><given-names>Alexander V.</given-names></name><name><surname>Filippov</surname><given-names>Boris Yu.</given-names></name><name><surname>Gofarov</surname><given-names>Mikhail Yu.</given-names></name><name><surname>Kolosova</surname><given-names>Yulia S.</given-names></name><name><surname>Spitsyn</surname><given-names>Vitaly M.</given-names></name><name><surname>Tomilova</surname><given-names>Alena A.</given-names></name><name><surname>Zubrii</surname><given-names>Natalia A.</given-names></name><name><surname>Bolotov</surname><given-names>Ivan N.</given-names></name></person-group><article-title>Pollinators on the polar edge of the Ecumene: taxonomy, phylogeography, and ecology of bumble bees from Novaya Zemlya</article-title><source>Zookeys</source><day>24</day><month>7</month><year>2019</year><volume>866</volume><fpage>85</fpage><lpage>115</lpage><pub-id pub-id-type="doi">10.3897/zookeys.866.35084</pub-id></mixed-citation></tp:treatment-meta><tp:nomenclature><tp:taxon-name>
                  <object-id xmlns:xlink="http://www.w3.org/1999/xlink" content-type="arpha" xlink:type="simple">b7bcb67a-4109-5a8c-966d-e5170ef2129e</object-id>
                  <tp:taxon-name-part taxon-name-part-type="genus" reg="Bombus">Bombus</tp:taxon-name-part>
                  <tp:taxon-name-part taxon-name-part-type="species" reg="pyrrhopygus">pyrrhopygus</tp:taxon-name-part>
                </tp:taxon-name><tp:taxon-authority>Friese, 1902</tp:taxon-authority><xref ref-type="fig" rid="F6">Fig. 6A–G</xref><tp:nomenclature-citation-list><tp:nomenclature-citation><tp:taxon-name>
                      <tp:taxon-name-part taxon-name-part-type="genus" reg="Bombus">Bombus</tp:taxon-name-part>
                      <tp:taxon-name-part taxon-name-part-type="species" reg="kirbyellus">kirbyellus</tp:taxon-name-part>
                      <tp:taxon-name-part taxon-name-part-type="infraspecific-rank">subsp.</tp:taxon-name-part>
                      <tp:taxon-name-part taxon-name-part-type="subspecies" reg="pyrrhopygus">pyrrhopygus</tp:taxon-name-part>
                    </tp:taxon-name><comment><xref ref-type="bibr" rid="B15">Friese (1902)</xref>: 495; <xref ref-type="bibr" rid="B16">Friese (1905)</xref>: 515.</comment></tp:nomenclature-citation><tp:nomenclature-citation><tp:taxon-name>
                      <tp:taxon-name-part taxon-name-part-type="genus" reg="Bombus">Bombus</tp:taxon-name-part>
                      <tp:taxon-name-part taxon-name-part-type="species" reg="kirbyellus">kirbyellus</tp:taxon-name-part>
                      <tp:taxon-name-part taxon-name-part-type="infraspecific-rank">var.</tp:taxon-name-part>
                      <tp:taxon-name-part taxon-name-part-type="variety" reg="pleuralis">pleuralis</tp:taxon-name-part>
                    </tp:taxon-name><comment>sensu Friese, 1902 non Nylander, 1848: <xref ref-type="bibr" rid="B15">Friese (1902)</xref>: 495; <xref ref-type="bibr" rid="B16">Friese (1905)</xref>: 515; <xref ref-type="bibr" rid="B20">Friese (1923)</xref>: 4.</comment></tp:nomenclature-citation><tp:nomenclature-citation><tp:taxon-name>
                      <tp:taxon-name-part taxon-name-part-type="genus" reg="Bombus">Bombus</tp:taxon-name-part>
                      <tp:taxon-name-part taxon-name-part-type="species" reg="kirbyellus">kirbyellus</tp:taxon-name-part>
                      <tp:taxon-name-part taxon-name-part-type="infraspecific-rank">var.</tp:taxon-name-part>
                      <tp:taxon-name-part taxon-name-part-type="variety" reg="cinctus">cinctus</tp:taxon-name-part>
                    </tp:taxon-name><comment><xref ref-type="bibr" rid="B18">Friese (1911a)</xref>: 456; <xref ref-type="bibr" rid="B20">Friese (1923)</xref>: 6.</comment></tp:nomenclature-citation><tp:nomenclature-citation><tp:taxon-name>
                      <tp:taxon-name-part taxon-name-part-type="genus" reg="Bombus">Bombus</tp:taxon-name-part>
                      <tp:taxon-name-part taxon-name-part-type="species" reg="kirbyellus">kirbyellus</tp:taxon-name-part>
                      <tp:taxon-name-part taxon-name-part-type="infraspecific-rank">var.</tp:taxon-name-part>
                      <tp:taxon-name-part taxon-name-part-type="variety" reg="cinctellus">cinctellus</tp:taxon-name-part>
                    </tp:taxon-name><comment><xref ref-type="bibr" rid="B18">Friese (1911a)</xref>: 456; <xref ref-type="bibr" rid="B20">Friese (1923)</xref>: 6.</comment></tp:nomenclature-citation><tp:nomenclature-citation><tp:taxon-name>
                      <tp:taxon-name-part taxon-name-part-type="genus" reg="Bombus">Bombus</tp:taxon-name-part>
                      <tp:taxon-name-part taxon-name-part-type="species" reg="alpinus">alpinus</tp:taxon-name-part>
                      <tp:taxon-name-part taxon-name-part-type="infraspecific-rank">var.</tp:taxon-name-part>
                      <tp:taxon-name-part taxon-name-part-type="variety" reg="diabolicus">diabolicus</tp:taxon-name-part>
                    </tp:taxon-name><comment><xref ref-type="bibr" rid="B19">Friese (1911b)</xref>: 571.</comment></tp:nomenclature-citation><tp:nomenclature-citation><tp:taxon-name>
                      <tp:taxon-name-part taxon-name-part-type="genus" reg="Bombus">Bombus</tp:taxon-name-part>
                      <tp:taxon-name-part taxon-name-part-type="species" reg="alpinus">alpinus</tp:taxon-name-part>
                      <tp:taxon-name-part taxon-name-part-type="infraspecific-rank">var.</tp:taxon-name-part>
                      <tp:taxon-name-part taxon-name-part-type="variety" reg="pretiosus">pretiosus</tp:taxon-name-part>
                    </tp:taxon-name><comment><xref ref-type="bibr" rid="B19">Friese (1911b)</xref>: 571.</comment></tp:nomenclature-citation><tp:nomenclature-citation><tp:taxon-name>
                      <tp:taxon-name-part taxon-name-part-type="genus" reg="Bombus">Bombus</tp:taxon-name-part>
                      <tp:taxon-name-part taxon-name-part-type="species" reg="kirbyellus">kirbyellus</tp:taxon-name-part>
                      <tp:taxon-name-part taxon-name-part-type="infraspecific-rank">var.</tp:taxon-name-part>
                      <tp:taxon-name-part taxon-name-part-type="variety" reg="semljaensis">semljaensis</tp:taxon-name-part>
                    </tp:taxon-name><comment><xref ref-type="bibr" rid="B20">Friese (1923)</xref>: 4.</comment></tp:nomenclature-citation><tp:nomenclature-citation><tp:taxon-name>
                      <tp:taxon-name-part taxon-name-part-type="genus" reg="Bombus">Bombus</tp:taxon-name-part>
                      <tp:taxon-name-part taxon-name-part-type="species" reg="arcticus">arcticus</tp:taxon-name-part>
                      <tp:taxon-name-part taxon-name-part-type="infraspecific-rank">var.</tp:taxon-name-part>
                      <tp:taxon-name-part taxon-name-part-type="variety" reg="alpiniformis">alpiniformis</tp:taxon-name-part>
                    </tp:taxon-name><comment><xref ref-type="bibr" rid="B61">Richards (1931)</xref>: 13.</comment></tp:nomenclature-citation></tp:nomenclature-citation-list></tp:nomenclature><tp:treatment-sec sec-type="type locality" id="SECID0E5BDI"><title>Type locality.</title><p>Nowaja Semlja [Novaya Zemlya] (<xref ref-type="bibr" rid="B15">Friese 1902</xref>). It is most likely that the exact type locality was situated somewhere around the Malye Karmakuly Station, because the type series has been collected by G.G. Jacobson in the year 1896 (<xref ref-type="bibr" rid="B16">Friese 1905</xref>). <xref ref-type="bibr" rid="B28">Jacobson (1898)</xref> noted that he collected the sample of bumble bees near Malye Karmakuly.</p></tp:treatment-sec><tp:treatment-sec sec-type="material" id="SECID0EQCDI"><title>Type.</title><p>Whereabouts unknown. <xref ref-type="bibr" rid="B59">Rasmussen and Ascher (2008)</xref> noted that the type is in Heinrich Friese collections, but we were unable to find it in available museums, including the <named-content xmlns:xlink="http://www.w3.org/1999/xlink" content-type="dwc:institutional_code" xlink:type="simple">NHMUK</named-content> and <abbrev xmlns:xlink="http://www.w3.org/1999/xlink" content-type="institution" xlink:title="Tromsø University Museum" id="ABBRID0E6CDI" xlink:type="simple">TMU</abbrev>.</p></tp:treatment-sec><tp:treatment-sec sec-type="material" id="SECID0EEDDI"><title>Material examined</title><p><bold>(pinned specimens).</bold><italic>Topotypes</italic>: NOVAYA ZEMLYA, YUZHNY ISLAND: Malye Karmakuly, <named-content xmlns:xlink="http://www.w3.org/1999/xlink" content-type="dwc:verbatimCoordinates" xlink:type="simple"><named-content content-type="geo-json" specific-use="{&#34;type&#34;:&#34;Point&#34;,&#34;coordinates&#34;:[52.867100,72.399200]}" id="NCID0E6DDI" xlink:type="simple">72.3992°N, 52.8671°E</named-content></named-content>, meadow-like association in tundra, 2♀, Spitsyn leg. [<abbrev xmlns:xlink="http://www.w3.org/1999/xlink" content-type="institution" xlink:title="Russian Museum of the Biodiversity Hotspots" id="ABBRID0EEEDI" xlink:type="simple">RMBH</abbrev>: voucher nos. BMB88 and BMB90]; Malye Karmakuly, <named-content xmlns:xlink="http://www.w3.org/1999/xlink" content-type="dwc:verbatimCoordinates" xlink:type="simple"><named-content content-type="geo-json" specific-use="{&#34;type&#34;:&#34;Point&#34;,&#34;coordinates&#34;:[52.780600,72.374200]}" id="NCID0EMEDI" xlink:type="simple">72.3742°N, 52.7806°E</named-content></named-content>, meadow-like association in tundra, 28.vii.2015, 1☿, Spitsyn leg. [<abbrev xmlns:xlink="http://www.w3.org/1999/xlink" content-type="institution" xlink:title="Russian Museum of the Biodiversity Hotspots" id="ABBRID0EREDI" xlink:type="simple">RMBH</abbrev>]; Malye Karmakuly, <named-content xmlns:xlink="http://www.w3.org/1999/xlink" content-type="dwc:verbatimCoordinates" xlink:type="simple"><named-content content-type="geo-json" specific-use="{&#34;type&#34;:&#34;Point&#34;,&#34;coordinates&#34;:[52.724100,72.375400]}" id="NCID0EZEDI" xlink:type="simple">72.3754°N, 52.7241°E</named-content></named-content>, meadow-like association in tundra, 30.vii.2015, 1♀, Spitsyn leg. [<abbrev xmlns:xlink="http://www.w3.org/1999/xlink" content-type="institution" xlink:title="Russian Museum of the Biodiversity Hotspots" id="ABBRID0E5EDI" xlink:type="simple">RMBH</abbrev>]; Malye Karmakuly, <named-content xmlns:xlink="http://www.w3.org/1999/xlink" content-type="dwc:verbatimCoordinates" xlink:type="simple"><named-content content-type="geo-json" specific-use="{&#34;type&#34;:&#34;Point&#34;,&#34;coordinates&#34;:[52.716700,72.390500]}" id="NCID0EGFDI" xlink:type="simple">72.3905°N, 52.7167°E</named-content></named-content>, meadow-like association in tundra, 9.viii.2015, 1♀, Spitsyn leg. [<abbrev xmlns:xlink="http://www.w3.org/1999/xlink" content-type="institution" xlink:title="Russian Museum of the Biodiversity Hotspots" id="ABBRID0ELFDI" xlink:type="simple">RMBH</abbrev>]. <italic>Other recent material examined</italic>: NOVAYA ZEMLYA, YUZHNY ISLAND: Bezymyannaya Bay, <named-content xmlns:xlink="http://www.w3.org/1999/xlink" content-type="dwc:verbatimCoordinates" xlink:type="simple"><named-content content-type="geo-json" specific-use="{&#34;type&#34;:&#34;Point&#34;,&#34;coordinates&#34;:[53.784300,72.816900]}" id="NCID0EHGDI" xlink:type="simple">72.8169°N, 53.7843°E</named-content></named-content>, tundra with <italic><tp:taxon-name><tp:taxon-name-part taxon-name-part-type="genus" reg="Astragalus">Astragalus</tp:taxon-name-part><tp:taxon-name-part taxon-name-part-type="species" reg="alpinus">alpinus</tp:taxon-name-part></tp:taxon-name></italic>, 21.vii.2017, 1♀, Spitsyn leg. [<abbrev xmlns:xlink="http://www.w3.org/1999/xlink" content-type="institution" xlink:title="Russian Museum of the Biodiversity Hotspots" id="ABBRID0EXGDI" xlink:type="simple">RMBH</abbrev>]; Bezymyannaya Bay, <named-content xmlns:xlink="http://www.w3.org/1999/xlink" content-type="dwc:verbatimCoordinates" xlink:type="simple"><named-content content-type="geo-json" specific-use="{&#34;type&#34;:&#34;Point&#34;,&#34;coordinates&#34;:[53.378100,72.833800]}" id="NCID0E6GDI" xlink:type="simple">72.8338°N, 53.3781°E</named-content></named-content>, tundra with <italic><tp:taxon-name><tp:taxon-name-part taxon-name-part-type="genus" reg="Astragalus">Astragalus</tp:taxon-name-part><tp:taxon-name-part taxon-name-part-type="species" reg="alpinus">alpinus</tp:taxon-name-part></tp:taxon-name></italic>, 23.vii.2017, 1♀, Spitsyn leg. [<abbrev xmlns:xlink="http://www.w3.org/1999/xlink" content-type="institution" xlink:title="Russian Museum of the Biodiversity Hotspots" id="ABBRID0EPHDI" xlink:type="simple">RMBH</abbrev>]; Bezymyannaya Bay, <named-content xmlns:xlink="http://www.w3.org/1999/xlink" content-type="dwc:verbatimCoordinates" xlink:type="simple"><named-content content-type="geo-json" specific-use="{&#34;type&#34;:&#34;Point&#34;,&#34;coordinates&#34;:[53.630300,72.878100]}" id="NCID0EXHDI" xlink:type="simple">72.8781°N, 53.6303°E</named-content></named-content>, tundra with <italic><tp:taxon-name><tp:taxon-name-part taxon-name-part-type="genus" reg="Hedysarum">Hedysarum</tp:taxon-name-part><tp:taxon-name-part taxon-name-part-type="species" reg="arcticum">arcticum</tp:taxon-name-part></tp:taxon-name></italic>, 23.vii.2017, 1☿, Spitsyn leg. [<abbrev xmlns:xlink="http://www.w3.org/1999/xlink" content-type="institution" xlink:title="Russian Museum of the Biodiversity Hotspots" id="ABBRID0EHIDI" xlink:type="simple">RMBH</abbrev>]; Bezymyannaya Bay, <named-content xmlns:xlink="http://www.w3.org/1999/xlink" content-type="dwc:verbatimCoordinates" xlink:type="simple"><named-content content-type="geo-json" specific-use="{&#34;type&#34;:&#34;Point&#34;,&#34;coordinates&#34;:[53.633500,72.866700]}" id="NCID0EPIDI" xlink:type="simple">72.8667°N, 53.6335°E</named-content></named-content>, tundra with <italic><tp:taxon-name><tp:taxon-name-part taxon-name-part-type="genus" reg="Hedysarum">Hedysarum</tp:taxon-name-part><tp:taxon-name-part taxon-name-part-type="species" reg="arcticum">arcticum</tp:taxon-name-part></tp:taxon-name></italic>, 19–21.vii.2017, 1♀, Spitsyn leg. <!--PageBreak -->[<abbrev xmlns:xlink="http://www.w3.org/1999/xlink" content-type="institution" xlink:title="Russian Museum of the Biodiversity Hotspots" id="ABBRID0EBJDI" xlink:type="simple">RMBH</abbrev>]; Bezymyannaya Bay, <named-content xmlns:xlink="http://www.w3.org/1999/xlink" content-type="dwc:verbatimCoordinates" xlink:type="simple"><named-content content-type="geo-json" specific-use="{&#34;type&#34;:&#34;Point&#34;,&#34;coordinates&#34;:[53.733900,72.833500]}" id="NCID0EJJDI" xlink:type="simple">72.8335°N, 53.7339°E</named-content></named-content>, meadow-like association with <italic><tp:taxon-name><tp:taxon-name-part taxon-name-part-type="genus" reg="Artemisia">Artemisia</tp:taxon-name-part><tp:taxon-name-part taxon-name-part-type="species" reg="tilesii">tilesii</tp:taxon-name-part></tp:taxon-name></italic> and <italic><tp:taxon-name><tp:taxon-name-part taxon-name-part-type="genus" reg="Salix">Salix</tp:taxon-name-part><tp:taxon-name-part taxon-name-part-type="species" reg="lanata">lanata</tp:taxon-name-part></tp:taxon-name></italic>, 19–26.vii.2017, 1♀, Spitsyn leg. [<abbrev xmlns:xlink="http://www.w3.org/1999/xlink" content-type="institution" xlink:title="Russian Museum of the Biodiversity Hotspots" id="ABBRID0EEKDI" xlink:type="simple">RMBH</abbrev>]. <italic>Historical material examined</italic>: NOVAYA ZEMLYA, YUZHNY ISLAND: Matochkin Shar Strait, 11.viii.1925, 1♀, Pokrovskiy leg. [<named-content xmlns:xlink="http://www.w3.org/1999/xlink" content-type="dwc:institutional_code" xlink:type="simple">ZMMU</named-content>]; Malye Karmakuly, 23.vii.1896, 1☿, 7♂, Jacobson leg. [<named-content xmlns:xlink="http://www.w3.org/1999/xlink" content-type="dwc:institutional_code" xlink:type="simple">ZISP</named-content>]; Kostin Shar Strait, Propashchaya Bay, meadow-like habitat on coast, 9.viii.1913, 1♂, Skribov leg. [<named-content xmlns:xlink="http://www.w3.org/1999/xlink" content-type="dwc:institutional_code" xlink:type="simple">ZISP</named-content>]; Matochkin Shar Strait, 13–15.vii.1924, 1♀, Tolmachev leg. [<named-content xmlns:xlink="http://www.w3.org/1999/xlink" content-type="dwc:institutional_code" xlink:type="simple">ZISP</named-content>]; Matochkin Shar Strait, near broadcast station, 18.vii.1924, 1♀, Tolmachev leg. [<named-content xmlns:xlink="http://www.w3.org/1999/xlink" content-type="dwc:institutional_code" xlink:type="simple">ZISP</named-content>]; Matochkin Shar Strait, Poperechniy Cape, 5.viii.1924, 1☿, Tolmachev leg. [<named-content xmlns:xlink="http://www.w3.org/1999/xlink" content-type="dwc:institutional_code" xlink:type="simple">ZISP</named-content>]. NOVAYA ZEMLYA, SEVERNY ISLAND: Bychkov River, 5.viii.1907, 1♂, collector unknown [<named-content xmlns:xlink="http://www.w3.org/1999/xlink" content-type="dwc:institutional_code" xlink:type="simple">ZISP</named-content>]. NOVAYA ZEMLYA: exact locality and date unknown, 5♀, Pittioni det. [<named-content xmlns:xlink="http://www.w3.org/1999/xlink" content-type="dwc:institutional_code" xlink:type="simple">NHMUK</named-content>].</p></tp:treatment-sec><tp:treatment-sec sec-type="description" id="SECID0EFMDI"><title>Description of the topotypes.</title><p><italic>Queen morphology</italic>: Malar space slightly longer than the distal width. Central part of clypeus with rather sparse puncturing, while puncturing becomes gradually denser laterally and in the lower part of clypeus. Supra-orbital line transecting ocelli. A3 distinctly longer than A4, A4 shorter than A5. Outer surface of the hind tibia distinctly alutaceous, dull. T4 and T5 chagrinated and punctured. <italic>Queen color pattern</italic>: Head and face black, vertex with slight admixture of yellow hairs. Collar, scutellum, T1 and T2 ochreous-yellow. T3 – T6 black. T6 with slight admixture of ferruginous hairs, which is more distinct in the specimen BMB88.</p></tp:treatment-sec><tp:treatment-sec sec-type="Color variations" id="SECID0EPMDI"><title>Color variations.</title><p>Other specimens collected on Novaya Zemlya (Table <xref ref-type="table" rid="T1">1</xref> and Suppl. material <xref ref-type="supplementary-material" rid="S2">2</xref>, Table S3) share variation in an admixture of ferruginous hairs of T4 – T6. It ranges from black coloring of these tergites without ferruginous hairs to quite distinct ferruginous T4 – T6 in a worker (specimen BMB86). The latter type of coloration clearly matches the protologue of <xref ref-type="bibr" rid="B15">Friese (1902</xref>: 495): “Segment 4 – 6 rot behaart (ano rufo)”.</p></tp:treatment-sec><tp:treatment-sec sec-type="phenology" id="SECID0EONDI"><title>Phenology.</title><p>This species differs from the other Novaya Zemlya bumble bees by the shortest flight period from mid-July to mid-August, with workers and males emerging in late July (Fig. <xref ref-type="fig" rid="F8">8B</xref>).</p></tp:treatment-sec><tp:treatment-sec sec-type="distribution" id="SECID0EYNDI"><title>Distribution.</title><p>Arctic Eurasia from Scandinavia to Chukotka Peninsula (<xref ref-type="bibr" rid="B75">Williams et al. 2015</xref>, <xref ref-type="bibr" rid="B77">Williams 2018</xref>), including the Yuzhny Island and the southern edge of Severny Island of the Novaya Zemlya Archipelago.</p></tp:treatment-sec><tp:treatment-sec sec-type="Taxonomic comments" id="SECID0EGODI"><title>Taxonomic comments.</title><p><xref ref-type="bibr" rid="B15">Friese (1902)</xref> briefly described this taxon as the subspecies <italic><tp:taxon-name><tp:taxon-name-part taxon-name-part-type="genus" reg="Bombus">Bombus</tp:taxon-name-part><tp:taxon-name-part taxon-name-part-type="species" reg="kirbyellus">kirbyellus</tp:taxon-name-part><tp:taxon-name-part taxon-name-part-type="subspecies" reg="pyrrhopygus">pyrrhopygus</tp:taxon-name-part></tp:taxon-name></italic>. Later, <xref ref-type="bibr" rid="B16">Friese (1905)</xref> provided the primary diagnostic features of this subspecies. Currently, <italic><tp:taxon-name><tp:taxon-name-part taxon-name-part-type="genus" reg="Bombus">B.</tp:taxon-name-part><tp:taxon-name-part taxon-name-part-type="species" reg="pyrrhopygus">pyrrhopygus</tp:taxon-name-part></tp:taxon-name></italic> was considered a valid species, which is closely related to the Nearctic <italic><tp:taxon-name><tp:taxon-name-part taxon-name-part-type="genus" reg="Bombus">B.</tp:taxon-name-part><tp:taxon-name-part taxon-name-part-type="species" reg="polaris">polaris</tp:taxon-name-part></tp:taxon-name></italic> Curtis, 1835 (<xref ref-type="bibr" rid="B75">Williams et al. 2015</xref>, <xref ref-type="bibr" rid="B76">2016</xref>, <xref ref-type="bibr" rid="B77">Williams 2018</xref>). This conclusion is fully supported by our modeling (Fig. <xref ref-type="fig" rid="F4">4</xref>). <xref ref-type="bibr" rid="B39">Martinet et al. (2018)</xref> recently placed this species as a subspecies of <italic><tp:taxon-name><tp:taxon-name-part taxon-name-part-type="genus" reg="Bombus">Bombus</tp:taxon-name-part><tp:taxon-name-part taxon-name-part-type="species" reg="polaris">polaris</tp:taxon-name-part></tp:taxon-name></italic> based on the similarity of the major compounds in the male cephalic labial gland secretions (CLGS). However, we disagree with this solution, because the level of genetic distance between these taxa (uncorrected COI <italic>p</italic>-distance = 3.2%) is too high for subspecies-level differences. Here, we consider <italic><tp:taxon-name><tp:taxon-name-part taxon-name-part-type="genus" reg="Bombus">Bombus</tp:taxon-name-part><tp:taxon-name-part taxon-name-part-type="species" reg="polaris">polaris</tp:taxon-name-part></tp:taxon-name></italic> and <italic><tp:taxon-name><tp:taxon-name-part taxon-name-part-type="genus" reg="Bombus">B.</tp:taxon-name-part><tp:taxon-name-part taxon-name-part-type="species" reg="pyrrhopygus">pyrrhopygus</tp:taxon-name-part></tp:taxon-name></italic> as two separate species.</p><!--PageBreak --></tp:treatment-sec><tp:treatment-sec><!--Section generated to contain objects referenced in tp:taxon-treatment.--><fig id="F6" position="float" orientation="portrait"><object-id xmlns:xlink="http://www.w3.org/1999/xlink" content-type="doi" xlink:type="simple">10.3897/zookeys.866.35084.figure6</object-id><object-id xmlns:xlink="http://www.w3.org/1999/xlink" content-type="arpha" xlink:type="simple">d671d91a-beed-5c5f-99e9-32565fff9abc</object-id><label>Figure 6.</label><caption><p>Morphological patterns of <italic><tp:taxon-name><tp:taxon-name-part taxon-name-part-type="genus" reg="Bombus">Bombus</tp:taxon-name-part><tp:taxon-name-part taxon-name-part-type="species" reg="pyrrhopygus">pyrrhopygus</tp:taxon-name-part></tp:taxon-name></italic> from Malye Karmakuly, Yuzhny Island, Novaya Zemlya: (<bold>A)</bold> Thorax (prospective topotype <abbrev xmlns:xlink="http://www.w3.org/1999/xlink" content-type="institution" xlink:title="Russian Museum of the Biodiversity Hotspots" id="ABBRID0E6EBI" xlink:type="simple">RMBH</abbrev> BMB90, queen). (<bold>B)</bold> Metasoma (same topotype queen). (<bold>C)</bold> Hind tibia (same topotype queen). (<bold>D)</bold> Surface of malar space (same topotype queen). (<bold>E)</bold> Flagellum (same topotype queen). (<bold>F)</bold> Metasoma (<abbrev xmlns:xlink="http://www.w3.org/1999/xlink" content-type="institution" xlink:title="Russian Museum of the Biodiversity Hotspots" id="ABBRID0EOFBI" xlink:type="simple">RMBH</abbrev> BMB88, worker). (<bold>G)</bold> Metasoma (<abbrev xmlns:xlink="http://www.w3.org/1999/xlink" content-type="institution" xlink:title="Russian Museum of the Biodiversity Hotspots" id="ABBRID0EVFBI" xlink:type="simple">RMBH</abbrev> BMB86, worker). Scale bars 2 mm (A-D, F-G); 1 mm (E). Photographs by Grigory S. Potapov.</p></caption><graphic xmlns:xlink="http://www.w3.org/1999/xlink" xlink:href="zookeys-866-085-g006.jpg" position="float" orientation="portrait" xlink:type="simple" id="oo_320146.jpg"><uri content-type="original_file" xlink:type="simple">https://binary.pensoft.net/fig/320146</uri></graphic></fig><table-wrap id="T1" position="float" orientation="portrait"><label>Table 1.</label><caption><p>Collecting localities and samples of bumble bees from Novaya Zemlya.</p></caption><table id="TID0ENKBI" rules="all"><tbody><tr><th rowspan="1" colspan="1">Locality</th><th rowspan="1" colspan="1">N</th><th rowspan="1" colspan="1">E</th><th rowspan="1" colspan="1">Date</th><th rowspan="1" colspan="1">Collector</th><th rowspan="1" colspan="1">Number of specimens</th><th rowspan="1" colspan="1">Number of species</th><th rowspan="1" colspan="1">Depository</th></tr><tr><td rowspan="1" colspan="8">
                  <bold>Recent samples</bold>
                </td></tr><tr><td rowspan="1" colspan="1">Malye Karmakuly (YI)</td><td rowspan="1" colspan="2">
                  <named-content xmlns:xlink="http://www.w3.org/1999/xlink" content-type="dwc:verbatimCoordinates" xlink:type="simple">
                    <named-content content-type="geo-json" specific-use="{&#34;type&#34;:&#34;Point&#34;,&#34;coordinates&#34;:[52.867100,72.399200]}" id="NCID0E4KAC" xlink:type="simple">72.3992, 52.8671</named-content>
                  </named-content>
                </td><td rowspan="1" colspan="1">27.vii.2015</td><td rowspan="1" colspan="1">Spitsyn</td><td rowspan="1" colspan="1">5</td><td rowspan="1" colspan="1">3</td><td rowspan="1" colspan="1">
                  <abbrev xmlns:xlink="http://www.w3.org/1999/xlink" content-type="institution" xlink:title="Russian Museum of the Biodiversity Hotspots" id="ABBRID0ESLAC" xlink:type="simple">RMBH</abbrev>
                </td></tr><tr><td rowspan="1" colspan="1">Malye Karmakuly (YI)</td><td rowspan="1" colspan="2">
                  <named-content xmlns:xlink="http://www.w3.org/1999/xlink" content-type="dwc:verbatimCoordinates" xlink:type="simple">
                    <named-content content-type="geo-json" specific-use="{&#34;type&#34;:&#34;Point&#34;,&#34;coordinates&#34;:[52.780600,72.374200]}" id="NCID0ECMAC" xlink:type="simple">72.3742, 52.7806</named-content>
                  </named-content>
                </td><td rowspan="1" colspan="1">28.vii.2015</td><td rowspan="1" colspan="1">Spitsyn</td><td rowspan="1" colspan="1">4</td><td rowspan="1" colspan="1">2</td><td rowspan="1" colspan="1">
                  <abbrev xmlns:xlink="http://www.w3.org/1999/xlink" content-type="institution" xlink:title="Russian Museum of the Biodiversity Hotspots" id="ABBRID0EXMAC" xlink:type="simple">RMBH</abbrev>
                </td></tr><tr><td rowspan="1" colspan="1">Malye Karmakuly (YI)</td><td rowspan="1" colspan="2">
                  <named-content xmlns:xlink="http://www.w3.org/1999/xlink" content-type="dwc:verbatimCoordinates" xlink:type="simple">
                    <named-content content-type="geo-json" specific-use="{&#34;type&#34;:&#34;Point&#34;,&#34;coordinates&#34;:[52.724100,72.375400]}" id="NCID0EHNAC" xlink:type="simple">72.3754, 52.7241</named-content>
                  </named-content>
                </td><td rowspan="1" colspan="1">30.vii.2015</td><td rowspan="1" colspan="1">Spitsyn</td><td rowspan="1" colspan="1">1</td><td rowspan="1" colspan="1">1</td><td rowspan="1" colspan="1">
                  <abbrev xmlns:xlink="http://www.w3.org/1999/xlink" content-type="institution" xlink:title="Russian Museum of the Biodiversity Hotspots" id="ABBRID0E3NAC" xlink:type="simple">RMBH</abbrev>
                </td></tr><tr><td rowspan="1" colspan="1">Malye Karmakuly (YI)</td><td rowspan="1" colspan="2">
                  <named-content xmlns:xlink="http://www.w3.org/1999/xlink" content-type="dwc:verbatimCoordinates" xlink:type="simple">
                    <named-content content-type="geo-json" specific-use="{&#34;type&#34;:&#34;Point&#34;,&#34;coordinates&#34;:[52.716700,72.373900]}" id="NCID0EMOAC" xlink:type="simple">72.3739, 52.7167</named-content>
                  </named-content>
                </td><td rowspan="1" colspan="1">5.viii.2015</td><td rowspan="1" colspan="1">Spitsyn</td><td rowspan="1" colspan="1">1</td><td rowspan="1" colspan="1">1</td><td rowspan="1" colspan="1">
                  <abbrev xmlns:xlink="http://www.w3.org/1999/xlink" content-type="institution" xlink:title="Russian Museum of the Biodiversity Hotspots" id="ABBRID0EBPAC" xlink:type="simple">RMBH</abbrev>
                </td></tr><tr><td rowspan="1" colspan="1">Malye Karmakuly (YI)</td><td rowspan="1" colspan="2">
                  <named-content xmlns:xlink="http://www.w3.org/1999/xlink" content-type="dwc:verbatimCoordinates" xlink:type="simple">
                    <named-content content-type="geo-json" specific-use="{&#34;type&#34;:&#34;Point&#34;,&#34;coordinates&#34;:[52.814300,72.422900]}" id="NCID0ERPAC" xlink:type="simple">72.4229, 52.8143</named-content>
                  </named-content>
                </td><td rowspan="1" colspan="1">6.viii.2015</td><td rowspan="1" colspan="1">Spitsyn</td><td rowspan="1" colspan="1">1</td><td rowspan="1" colspan="1">1</td><td rowspan="1" colspan="1">
                  <abbrev xmlns:xlink="http://www.w3.org/1999/xlink" content-type="institution" xlink:title="Russian Museum of the Biodiversity Hotspots" id="ABBRID0EHAAE" xlink:type="simple">RMBH</abbrev>
                </td></tr><tr><td rowspan="1" colspan="1">Malye Karmakuly (YI)</td><td rowspan="1" colspan="2">
                  <named-content xmlns:xlink="http://www.w3.org/1999/xlink" content-type="dwc:verbatimCoordinates" xlink:type="simple">
                    <named-content content-type="geo-json" specific-use="{&#34;type&#34;:&#34;Point&#34;,&#34;coordinates&#34;:[52.716700,72.390500]}" id="NCID0EXAAE" xlink:type="simple">72.3905, 52.7167</named-content>
                  </named-content>
                </td><td rowspan="1" colspan="1">9.viii.2015</td><td rowspan="1" colspan="1">Spitsyn</td><td rowspan="1" colspan="1">1</td><td rowspan="1" colspan="1">1</td><td rowspan="1" colspan="1">
                  <abbrev xmlns:xlink="http://www.w3.org/1999/xlink" content-type="institution" xlink:title="Russian Museum of the Biodiversity Hotspots" id="ABBRID0EMBAE" xlink:type="simple">RMBH</abbrev>
                </td></tr><tr><td rowspan="1" colspan="1">Bezymyannaya Bay (YI)</td><td rowspan="1" colspan="2">
                  <named-content xmlns:xlink="http://www.w3.org/1999/xlink" content-type="dwc:verbatimCoordinates" xlink:type="simple">
                    <named-content content-type="geo-json" specific-use="{&#34;type&#34;:&#34;Point&#34;,&#34;coordinates&#34;:[53.784300,72.816900]}" id="NCID0E3BAE" xlink:type="simple">72.8169, 53.7843</named-content>
                  </named-content>
                </td><td rowspan="1" colspan="1">21.vii.2017</td><td rowspan="1" colspan="1">Spitsyn</td><td rowspan="1" colspan="1">1</td><td rowspan="1" colspan="1">1</td><td rowspan="1" colspan="1">
                  <abbrev xmlns:xlink="http://www.w3.org/1999/xlink" content-type="institution" xlink:title="Russian Museum of the Biodiversity Hotspots" id="ABBRID0ERCAE" xlink:type="simple">RMBH</abbrev>
                </td></tr><tr><td rowspan="1" colspan="1">Bezymyannaya Bay (YI)</td><td rowspan="1" colspan="2">
                  <named-content xmlns:xlink="http://www.w3.org/1999/xlink" content-type="dwc:verbatimCoordinates" xlink:type="simple">
                    <named-content content-type="geo-json" specific-use="{&#34;type&#34;:&#34;Point&#34;,&#34;coordinates&#34;:[53.378100,72.833800]}" id="NCID0EBDAE" xlink:type="simple">72.8338, 53.3781</named-content>
                  </named-content>
                </td><td rowspan="1" colspan="1">23.vii.2017</td><td rowspan="1" colspan="1">Spitsyn</td><td rowspan="1" colspan="1">6</td><td rowspan="1" colspan="1">2</td><td rowspan="1" colspan="1">
                  <abbrev xmlns:xlink="http://www.w3.org/1999/xlink" content-type="institution" xlink:title="Russian Museum of the Biodiversity Hotspots" id="ABBRID0EWDAE" xlink:type="simple">RMBH</abbrev>
                </td></tr><tr><td rowspan="1" colspan="1">Bezymyannaya Bay (YI)</td><td rowspan="1" colspan="2">
                  <named-content xmlns:xlink="http://www.w3.org/1999/xlink" content-type="dwc:verbatimCoordinates" xlink:type="simple">
                    <named-content content-type="geo-json" specific-use="{&#34;type&#34;:&#34;Point&#34;,&#34;coordinates&#34;:[53.841100,72.812000]}" id="NCID0EGEAE" xlink:type="simple">72.8120, 53.8411</named-content>
                  </named-content>
                </td><td rowspan="1" colspan="1">23.vii.2017</td><td rowspan="1" colspan="1">Spitsyn</td><td rowspan="1" colspan="1">1</td><td rowspan="1" colspan="1">1</td><td rowspan="1" colspan="1">
                  <abbrev xmlns:xlink="http://www.w3.org/1999/xlink" content-type="institution" xlink:title="Russian Museum of the Biodiversity Hotspots" id="ABBRID0E2EAE" xlink:type="simple">RMBH</abbrev>
                </td></tr><tr><td rowspan="1" colspan="1">Bezymyannaya Bay (YI)</td><td rowspan="1" colspan="2">
                  <named-content xmlns:xlink="http://www.w3.org/1999/xlink" content-type="dwc:verbatimCoordinates" xlink:type="simple">
                    <named-content content-type="geo-json" specific-use="{&#34;type&#34;:&#34;Point&#34;,&#34;coordinates&#34;:[53.630300,72.878100]}" id="NCID0ELFAE" xlink:type="simple">72.8781, 53.6303</named-content>
                  </named-content>
                </td><td rowspan="1" colspan="1">23.vii.2017</td><td rowspan="1" colspan="1">Spitsyn</td><td rowspan="1" colspan="1">1</td><td rowspan="1" colspan="1">1</td><td rowspan="1" colspan="1">
                  <abbrev xmlns:xlink="http://www.w3.org/1999/xlink" content-type="institution" xlink:title="Russian Museum of the Biodiversity Hotspots" id="ABBRID0EAGAE" xlink:type="simple">RMBH</abbrev>
                </td></tr><tr><td rowspan="1" colspan="1">Bezymyannaya Bay (YI)</td><td rowspan="1" colspan="2">
                  <named-content xmlns:xlink="http://www.w3.org/1999/xlink" content-type="dwc:verbatimCoordinates" xlink:type="simple">
                    <named-content content-type="geo-json" specific-use="{&#34;type&#34;:&#34;Point&#34;,&#34;coordinates&#34;:[53.633500,72.866700]}" id="NCID0EQGAE" xlink:type="simple">72.8667, 53.6335</named-content>
                  </named-content>
                </td><td rowspan="1" colspan="1">19-21.vii.2017</td><td rowspan="1" colspan="1">Spitsyn</td><td rowspan="1" colspan="1">2</td><td rowspan="1" colspan="1">2</td><td rowspan="1" colspan="1">
                  <abbrev xmlns:xlink="http://www.w3.org/1999/xlink" content-type="institution" xlink:title="Russian Museum of the Biodiversity Hotspots" id="ABBRID0EFHAE" xlink:type="simple">RMBH</abbrev>
                </td></tr><tr><td rowspan="1" colspan="1">Bezymyannaya Bay (YI)</td><td rowspan="1" colspan="2">
                  <named-content xmlns:xlink="http://www.w3.org/1999/xlink" content-type="dwc:verbatimCoordinates" xlink:type="simple">
                    <named-content content-type="geo-json" specific-use="{&#34;type&#34;:&#34;Point&#34;,&#34;coordinates&#34;:[53.713400,72.852800]}" id="NCID0EVHAE" xlink:type="simple">72.8528, 53.7134</named-content>
                  </named-content>
                </td><td rowspan="1" colspan="1">19-26.vii.2017</td><td rowspan="1" colspan="1">Spitsyn</td><td rowspan="1" colspan="1">8</td><td rowspan="1" colspan="1">2</td><td rowspan="1" colspan="1">
                  <abbrev xmlns:xlink="http://www.w3.org/1999/xlink" content-type="institution" xlink:title="Russian Museum of the Biodiversity Hotspots" id="ABBRID0EKIAE" xlink:type="simple">RMBH</abbrev>
                </td></tr><tr><td rowspan="1" colspan="1">Bezymyannaya Bay (YI)</td><td rowspan="1" colspan="2">
                  <named-content xmlns:xlink="http://www.w3.org/1999/xlink" content-type="dwc:verbatimCoordinates" xlink:type="simple">
                    <named-content content-type="geo-json" specific-use="{&#34;type&#34;:&#34;Point&#34;,&#34;coordinates&#34;:[53.733900,72.833500]}" id="NCID0E1IAE" xlink:type="simple">72.8335, 53.7339</named-content>
                  </named-content>
                </td><td rowspan="1" colspan="1">19-26.vii.2017</td><td rowspan="1" colspan="1">Spitsyn</td><td rowspan="1" colspan="1">4</td><td rowspan="1" colspan="1">3</td><td rowspan="1" colspan="1">
                  <abbrev xmlns:xlink="http://www.w3.org/1999/xlink" content-type="institution" xlink:title="Russian Museum of the Biodiversity Hotspots" id="ABBRID0EPJAE" xlink:type="simple">RMBH</abbrev>
                </td></tr><tr><td rowspan="1" colspan="5">
                  <bold>Mean ± s.e.m.</bold>
                </td><td rowspan="1" colspan="1">
                  <bold>2.77±0.66</bold>
                </td><td rowspan="1" colspan="1">
                  <bold>1.62±0.22</bold>
                </td><td rowspan="1" colspan="1"/></tr><tr><td rowspan="1" colspan="8">
                  <bold>Historical samples</bold>
                </td></tr><tr><td rowspan="1" colspan="1">n/a</td><td rowspan="1" colspan="1">n/a</td><td rowspan="1" colspan="1">n/a</td><td rowspan="1" colspan="1">n/a</td><td rowspan="1" colspan="1">n/a</td><td rowspan="1" colspan="1">6</td><td rowspan="1" colspan="1">2</td><td rowspan="1" colspan="1">
                  <named-content xmlns:xlink="http://www.w3.org/1999/xlink" content-type="dwc:institutional_code" xlink:type="simple">NHMUK</named-content>
                </td></tr><tr><td rowspan="1" colspan="1">Matochkin Shar Strait (YI)*</td><td rowspan="1" colspan="2">
                  <named-content xmlns:xlink="http://www.w3.org/1999/xlink" content-type="dwc:verbatimCoordinates" xlink:type="simple">
                    <named-content content-type="geo-json" specific-use="{&#34;type&#34;:&#34;Point&#34;,&#34;coordinates&#34;:[56.400000,73.200000]}" id="NCID0E2LAE" xlink:type="simple">73.2, 56.4</named-content>
                  </named-content>
                </td><td rowspan="1" colspan="1">12.vii.1925</td><td rowspan="1" colspan="1">Vakulenko</td><td rowspan="1" colspan="1">1</td><td rowspan="1" colspan="1">1</td><td rowspan="1" colspan="1">HNMUK</td></tr><tr><td rowspan="1" colspan="1">n/a</td><td rowspan="1" colspan="1">n/a</td><td rowspan="1" colspan="1">n/a</td><td rowspan="1" colspan="1">n/a</td><td rowspan="1" colspan="1">n/a</td><td rowspan="1" colspan="1">1</td><td rowspan="1" colspan="1">1</td><td rowspan="1" colspan="1">
                  <abbrev xmlns:xlink="http://www.w3.org/1999/xlink" content-type="institution" xlink:title="Tromsø University Museum" id="ABBRID0EJNAE" xlink:type="simple">TMU</abbrev>
                </td></tr><tr><td rowspan="1" colspan="1">Kostin Shar Strait (YI)*</td><td rowspan="1" colspan="2">
                  <named-content xmlns:xlink="http://www.w3.org/1999/xlink" content-type="dwc:verbatimCoordinates" xlink:type="simple">
                    <named-content content-type="geo-json" specific-use="{&#34;type&#34;:&#34;Point&#34;,&#34;coordinates&#34;:[53.700000,71.100000]}" id="NCID0EZNAE" xlink:type="simple">71.1, 53.7</named-content>
                  </named-content>
                </td><td rowspan="1" colspan="1">19.vii.1895</td><td rowspan="1" colspan="1">n/a</td><td rowspan="1" colspan="1">1</td><td rowspan="1" colspan="1">1</td><td rowspan="1" colspan="1">
                  <abbrev xmlns:xlink="http://www.w3.org/1999/xlink" content-type="institution" xlink:title="Tromsø University Museum" id="ABBRID0EOOAE" xlink:type="simple">TMU</abbrev>
                </td></tr><tr><td rowspan="1" colspan="1">Krestovaya Bay (NI)</td><td rowspan="1" colspan="2">
                  <named-content xmlns:xlink="http://www.w3.org/1999/xlink" content-type="dwc:verbatimCoordinates" xlink:type="simple">
                    <named-content content-type="geo-json" specific-use="{&#34;type&#34;:&#34;Point&#34;,&#34;coordinates&#34;:[55.500000,74.000000]}" id="NCID0E5OAE" xlink:type="simple">74.0, 55.5</named-content>
                  </named-content>
                </td><td rowspan="1" colspan="1">10-12.viii.1909</td><td rowspan="1" colspan="1">Rusanov</td><td rowspan="1" colspan="1">1</td><td rowspan="1" colspan="1">1</td><td rowspan="1" colspan="1">
                  <named-content xmlns:xlink="http://www.w3.org/1999/xlink" content-type="dwc:institutional_code" xlink:type="simple">ZMMU</named-content>
                </td></tr><tr><td rowspan="1" colspan="1">Matochkin Shar Strait, broadcast station (YI)</td><td rowspan="1" colspan="2">
                  <named-content xmlns:xlink="http://www.w3.org/1999/xlink" content-type="dwc:verbatimCoordinates" xlink:type="simple">
                    <named-content content-type="geo-json" specific-use="{&#34;type&#34;:&#34;Point&#34;,&#34;coordinates&#34;:[56.400000,73.200000]}" id="NCID0EDQAE" xlink:type="simple">73.2, 56.4</named-content>
                  </named-content>
                </td><td rowspan="1" colspan="1">3.vii.1924</td><td rowspan="1" colspan="1">Tolmachev</td><td rowspan="1" colspan="1">1</td><td rowspan="1" colspan="1">1</td><td rowspan="1" colspan="1">
                  <named-content xmlns:xlink="http://www.w3.org/1999/xlink" content-type="dwc:institutional_code" xlink:type="simple">ZMMU</named-content>
                </td></tr><tr><td rowspan="1" colspan="1">Matochkin Shar Strait, Nochuev Stream (YI)</td><td rowspan="1" colspan="2">
                  <named-content xmlns:xlink="http://www.w3.org/1999/xlink" content-type="dwc:verbatimCoordinates" xlink:type="simple">
                    <named-content content-type="geo-json" specific-use="{&#34;type&#34;:&#34;Point&#34;,&#34;coordinates&#34;:[56.300000,73.200000]}" id="NCID0EIRAE" xlink:type="simple">73.2, 56.3</named-content>
                  </named-content>
                </td><td rowspan="1" colspan="1">31.vii.1925</td><td rowspan="1" colspan="1">Vakulenko</td><td rowspan="1" colspan="1">1</td><td rowspan="1" colspan="1">1</td><td rowspan="1" colspan="1">
                  <named-content xmlns:xlink="http://www.w3.org/1999/xlink" content-type="dwc:institutional_code" xlink:type="simple">ZMMU</named-content>
                </td></tr><tr><td rowspan="1" colspan="1">Kostin Shar Strait, Propashchaya Bay (YI)*</td><td rowspan="1" colspan="2">
                  <named-content xmlns:xlink="http://www.w3.org/1999/xlink" content-type="dwc:verbatimCoordinates" xlink:type="simple">
                    <named-content content-type="geo-json" specific-use="{&#34;type&#34;:&#34;Point&#34;,&#34;coordinates&#34;:[53.700000,71.100000]}" id="NCID0ENSAE" xlink:type="simple">71.1, 53.7</named-content>
                  </named-content>
                </td><td rowspan="1" colspan="1">16.viii.1925</td><td rowspan="1" colspan="1">Pokrovskiy</td><td rowspan="1" colspan="1">1</td><td rowspan="1" colspan="1">1</td><td rowspan="1" colspan="1">
                  <named-content xmlns:xlink="http://www.w3.org/1999/xlink" content-type="dwc:institutional_code" xlink:type="simple">ZMMU</named-content>
                </td></tr><tr><td rowspan="1" colspan="1">Matochkin Shar Strait (YI)*</td><td rowspan="1" colspan="2">
                  <named-content xmlns:xlink="http://www.w3.org/1999/xlink" content-type="dwc:verbatimCoordinates" xlink:type="simple">
                    <named-content content-type="geo-json" specific-use="{&#34;type&#34;:&#34;Point&#34;,&#34;coordinates&#34;:[56.400000,73.200000]}" id="NCID0ESTAE" xlink:type="simple">73.2, 56.4</named-content>
                  </named-content>
                </td><td rowspan="1" colspan="1">11.viii.1925</td><td rowspan="1" colspan="1">Pokrovskiy</td><td rowspan="1" colspan="1">1</td><td rowspan="1" colspan="1">1</td><td rowspan="1" colspan="1">
                  <named-content xmlns:xlink="http://www.w3.org/1999/xlink" content-type="dwc:institutional_code" xlink:type="simple">ZMMU</named-content>
                </td></tr><tr><td rowspan="1" colspan="1">Malye Karmakuly (YI)</td><td rowspan="1" colspan="2">
                  <named-content xmlns:xlink="http://www.w3.org/1999/xlink" content-type="dwc:verbatimCoordinates" xlink:type="simple">
                    <named-content content-type="geo-json" specific-use="{&#34;type&#34;:&#34;Point&#34;,&#34;coordinates&#34;:[52.700000,72.300000]}" id="NCID0EXUAE" xlink:type="simple">72.3, 52.7</named-content>
                  </named-content>
                </td><td rowspan="1" colspan="1">23.vii.1896</td><td rowspan="1" colspan="1">Jacobson</td><td rowspan="1" colspan="1">10</td><td rowspan="1" colspan="1">2</td><td rowspan="1" colspan="1">
                  <named-content xmlns:xlink="http://www.w3.org/1999/xlink" content-type="dwc:institutional_code" xlink:type="simple">ZISP</named-content>
                </td></tr><tr><td rowspan="1" colspan="1">Verkhnyaya Tyulenya Bay (NI)*</td><td rowspan="1" colspan="2">
                  <named-content xmlns:xlink="http://www.w3.org/1999/xlink" content-type="dwc:verbatimCoordinates" xlink:type="simple">
                    <named-content content-type="geo-json" specific-use="{&#34;type&#34;:&#34;Point&#34;,&#34;coordinates&#34;:[56.000000,73.300000]}" id="NCID0E3VAE" xlink:type="simple">73.3, 56.0</named-content>
                  </named-content>
                </td><td rowspan="1" colspan="1">9.vii.1901</td><td rowspan="1" colspan="1">Timofeev</td><td rowspan="1" colspan="1">9</td><td rowspan="1" colspan="1">1</td><td rowspan="1" colspan="1">
                  <named-content xmlns:xlink="http://www.w3.org/1999/xlink" content-type="dwc:institutional_code" xlink:type="simple">ZISP</named-content>
                </td></tr><tr><td rowspan="1" colspan="1">Chekin Bay (NI)</td><td rowspan="1" colspan="2">
                  <named-content xmlns:xlink="http://www.w3.org/1999/xlink" content-type="dwc:verbatimCoordinates" xlink:type="simple">
                    <named-content content-type="geo-json" specific-use="{&#34;type&#34;:&#34;Point&#34;,&#34;coordinates&#34;:[57.000000,73.500000]}" id="NCID0EBXAE" xlink:type="simple">73.5, 57.0</named-content>
                  </named-content>
                </td><td rowspan="1" colspan="1">27.vii.1901</td><td rowspan="1" colspan="1">Timofeev</td><td rowspan="1" colspan="1">2</td><td rowspan="1" colspan="1">2</td><td rowspan="1" colspan="1">
                  <named-content xmlns:xlink="http://www.w3.org/1999/xlink" content-type="dwc:institutional_code" xlink:type="simple">ZISP</named-content>
                </td></tr><tr><td rowspan="1" colspan="1">Novosiltsev Lake (NI)*</td><td rowspan="1" colspan="2">
                  <named-content xmlns:xlink="http://www.w3.org/1999/xlink" content-type="dwc:verbatimCoordinates" xlink:type="simple">
                    <named-content content-type="geo-json" specific-use="{&#34;type&#34;:&#34;Point&#34;,&#34;coordinates&#34;:[56.300000,73.600000]}" id="NCID0EGYAE" xlink:type="simple">73.6, 56.3</named-content>
                  </named-content>
                </td><td rowspan="1" colspan="1">2.viii.1901</td><td rowspan="1" colspan="1">Timofeev</td><td rowspan="1" colspan="1">1</td><td rowspan="1" colspan="1">1</td><td rowspan="1" colspan="1">
                  <named-content xmlns:xlink="http://www.w3.org/1999/xlink" content-type="dwc:institutional_code" xlink:type="simple">ZISP</named-content>
                </td></tr><tr><td rowspan="1" colspan="1">Peschanka River (YI)</td><td rowspan="1" colspan="2">
                  <named-content xmlns:xlink="http://www.w3.org/1999/xlink" content-type="dwc:verbatimCoordinates" xlink:type="simple">
                    <named-content content-type="geo-json" specific-use="{&#34;type&#34;:&#34;Point&#34;,&#34;coordinates&#34;:[53.600000,73.200000]}" id="NCID0ELZAE" xlink:type="simple">73.2, 53.6</named-content>
                  </named-content>
                </td><td rowspan="1" colspan="1">22.viii.1902</td><td rowspan="1" colspan="1">n/a</td><td rowspan="1" colspan="1">1</td><td rowspan="1" colspan="1">1</td><td rowspan="1" colspan="1">
                  <named-content xmlns:xlink="http://www.w3.org/1999/xlink" content-type="dwc:institutional_code" xlink:type="simple">ZISP</named-content>
                </td></tr><tr><td rowspan="1" colspan="1">Bychkov River (NI)*</td><td rowspan="1" colspan="2">
                  <named-content xmlns:xlink="http://www.w3.org/1999/xlink" content-type="dwc:verbatimCoordinates" xlink:type="simple">
                    <named-content content-type="geo-json" specific-use="{&#34;type&#34;:&#34;Point&#34;,&#34;coordinates&#34;:[55.000000,73.500000]}" id="NCID0EQ1AE" xlink:type="simple">73.5, 55.0</named-content>
                  </named-content>
                </td><td rowspan="1" colspan="1">5.viii.1907</td><td rowspan="1" colspan="1">n/a</td><td rowspan="1" colspan="1">1</td><td rowspan="1" colspan="1">1</td><td rowspan="1" colspan="1">
                  <named-content xmlns:xlink="http://www.w3.org/1999/xlink" content-type="dwc:institutional_code" xlink:type="simple">ZISP</named-content>
                </td></tr><tr><td rowspan="1" colspan="1">Krestovaya Bay (NI)</td><td rowspan="1" colspan="2">
                  <named-content xmlns:xlink="http://www.w3.org/1999/xlink" content-type="dwc:verbatimCoordinates" xlink:type="simple">
                    <named-content content-type="geo-json" specific-use="{&#34;type&#34;:&#34;Point&#34;,&#34;coordinates&#34;:[55.500000,74.000000]}" id="NCID0EV2AE" xlink:type="simple">74.0, 55.5</named-content>
                  </named-content>
                </td><td rowspan="1" colspan="1">10-12.viii.1909</td><td rowspan="1" colspan="1">Rusanov</td><td rowspan="1" colspan="1">5</td><td rowspan="1" colspan="1">1</td><td rowspan="1" colspan="1">
                  <named-content xmlns:xlink="http://www.w3.org/1999/xlink" content-type="dwc:institutional_code" xlink:type="simple">ZISP</named-content>
                </td></tr><tr><td rowspan="1" colspan="1">Krestovaya Bay (NI)</td><td rowspan="1" colspan="2">
                  <named-content xmlns:xlink="http://www.w3.org/1999/xlink" content-type="dwc:verbatimCoordinates" xlink:type="simple">
                    <named-content content-type="geo-json" specific-use="{&#34;type&#34;:&#34;Point&#34;,&#34;coordinates&#34;:[55.500000,74.000000]}" id="NCID0E13AE" xlink:type="simple">74.0, 55.5</named-content>
                  </named-content>
                </td><td rowspan="1" colspan="1">22.vii.1910</td><td rowspan="1" colspan="1">Sosnovskiy</td><td rowspan="1" colspan="1">7</td><td rowspan="1" colspan="1">1</td><td rowspan="1" colspan="1">
                  <named-content xmlns:xlink="http://www.w3.org/1999/xlink" content-type="dwc:institutional_code" xlink:type="simple">ZISP</named-content>
                </td></tr><tr><td rowspan="1" colspan="1">Kostin Shar Strait, Propashchaya Bay (YI)*</td><td rowspan="1" colspan="2">
                  <named-content xmlns:xlink="http://www.w3.org/1999/xlink" content-type="dwc:verbatimCoordinates" xlink:type="simple">
                    <named-content content-type="geo-json" specific-use="{&#34;type&#34;:&#34;Point&#34;,&#34;coordinates&#34;:[53.700000,71.100000]}" id="NCID0E64AE" xlink:type="simple">71.1, 53.7</named-content>
                  </named-content>
                </td><td rowspan="1" colspan="1">1-9.viii.1913</td><td rowspan="1" colspan="1">Skribov</td><td rowspan="1" colspan="1">2</td><td rowspan="1" colspan="1">2</td><td rowspan="1" colspan="1">
                  <named-content xmlns:xlink="http://www.w3.org/1999/xlink" content-type="dwc:institutional_code" xlink:type="simple">ZISP</named-content>
                </td></tr><tr><td rowspan="1" colspan="1">Matochkin Shar Strait, broadcast station (YI)</td><td rowspan="1" colspan="2">
                  <named-content xmlns:xlink="http://www.w3.org/1999/xlink" content-type="dwc:verbatimCoordinates" xlink:type="simple">
                    <named-content content-type="geo-json" specific-use="{&#34;type&#34;:&#34;Point&#34;,&#34;coordinates&#34;:[56.400000,73.200000]}" id="NCID0EE6AE" xlink:type="simple">73.2, 56.4</named-content>
                  </named-content>
                </td><td rowspan="1" colspan="1">21.vi.-11.viii.1924</td><td rowspan="1" colspan="1">Tolmachev</td><td rowspan="1" colspan="1">6</td><td rowspan="1" colspan="1">2</td><td rowspan="1" colspan="1">
                  <named-content xmlns:xlink="http://www.w3.org/1999/xlink" content-type="dwc:institutional_code" xlink:type="simple">ZISP</named-content>
                </td></tr><tr><td rowspan="1" colspan="1">Matochkin Shar Strait (YI)*</td><td rowspan="1" colspan="2">
                  <named-content xmlns:xlink="http://www.w3.org/1999/xlink" content-type="dwc:verbatimCoordinates" xlink:type="simple">
                    <named-content content-type="geo-json" specific-use="{&#34;type&#34;:&#34;Point&#34;,&#34;coordinates&#34;:[56.400000,73.200000]}" id="NCID0EKAAG" xlink:type="simple">73.2, 56.4</named-content>
                  </named-content>
                </td><td rowspan="1" colspan="1">13-15.vii.1924</td><td rowspan="1" colspan="1">Tolmachev</td><td rowspan="1" colspan="1">4</td><td rowspan="1" colspan="1">3</td><td rowspan="1" colspan="1">
                  <named-content xmlns:xlink="http://www.w3.org/1999/xlink" content-type="dwc:institutional_code" xlink:type="simple">ZISP</named-content>
                </td></tr><tr><td rowspan="1" colspan="1">Matochkin Shar Strait, Nochuev Stream (YI)</td><td rowspan="1" colspan="2">
                  <named-content xmlns:xlink="http://www.w3.org/1999/xlink" content-type="dwc:verbatimCoordinates" xlink:type="simple">
                    <named-content content-type="geo-json" specific-use="{&#34;type&#34;:&#34;Point&#34;,&#34;coordinates&#34;:[56.300000,73.200000]}" id="NCID0EPBAG" xlink:type="simple">73.2, 56.3</named-content>
                  </named-content>
                </td><td rowspan="1" colspan="1">23.vii.1924</td><td rowspan="1" colspan="1">Tolmachev</td><td rowspan="1" colspan="1">2</td><td rowspan="1" colspan="1">2</td><td rowspan="1" colspan="1">
                  <named-content xmlns:xlink="http://www.w3.org/1999/xlink" content-type="dwc:institutional_code" xlink:type="simple">ZISP</named-content>
                </td></tr><tr><td rowspan="1" colspan="1">Matochkin Shar Strait, Poperechniy Cape (YI)</td><td rowspan="1" colspan="2">
                  <named-content xmlns:xlink="http://www.w3.org/1999/xlink" content-type="dwc:verbatimCoordinates" xlink:type="simple">
                    <named-content content-type="geo-json" specific-use="{&#34;type&#34;:&#34;Point&#34;,&#34;coordinates&#34;:[56.100000,73.200000]}" id="NCID0EUCAG" xlink:type="simple">73.2, 56.1</named-content>
                  </named-content>
                </td><td rowspan="1" colspan="1">5.viii.1924</td><td rowspan="1" colspan="1">Tolmachev</td><td rowspan="1" colspan="1">5</td><td rowspan="1" colspan="1">2</td><td rowspan="1" colspan="1">
                  <named-content xmlns:xlink="http://www.w3.org/1999/xlink" content-type="dwc:institutional_code" xlink:type="simple">ZISP</named-content>
                </td></tr><tr><td rowspan="1" colspan="1">Matochkin Shar Strait (YI)*</td><td rowspan="1" colspan="2">
                  <named-content xmlns:xlink="http://www.w3.org/1999/xlink" content-type="dwc:verbatimCoordinates" xlink:type="simple">
                    <named-content content-type="geo-json" specific-use="{&#34;type&#34;:&#34;Point&#34;,&#34;coordinates&#34;:[56.400000,73.200000]}" id="NCID0EZDAG" xlink:type="simple">73.2, 56.4</named-content>
                  </named-content>
                </td><td rowspan="1" colspan="1">2.vii.1925</td><td rowspan="1" colspan="1">Tolmachev</td><td rowspan="1" colspan="1">14</td><td rowspan="1" colspan="1">1</td><td rowspan="1" colspan="1">
                  <named-content xmlns:xlink="http://www.w3.org/1999/xlink" content-type="dwc:institutional_code" xlink:type="simple">ZISP</named-content>
                </td></tr><tr><td rowspan="1" colspan="1">Matochkin Shar Strait, Nochuev Stream (YI)</td><td rowspan="1" colspan="2">
                  <named-content xmlns:xlink="http://www.w3.org/1999/xlink" content-type="dwc:verbatimCoordinates" xlink:type="simple">
                    <named-content content-type="geo-json" specific-use="{&#34;type&#34;:&#34;Point&#34;,&#34;coordinates&#34;:[56.300000,73.200000]}" id="NCID0E5EAG" xlink:type="simple">73.2, 56.3</named-content>
                  </named-content>
                </td><td rowspan="1" colspan="1">18.vii.1925</td><td rowspan="1" colspan="1">Tolmachev</td><td rowspan="1" colspan="1">2</td><td rowspan="1" colspan="1">1</td><td rowspan="1" colspan="1">
                  <named-content xmlns:xlink="http://www.w3.org/1999/xlink" content-type="dwc:institutional_code" xlink:type="simple">ZISP</named-content>
                </td></tr><tr><td rowspan="1" colspan="1">Matochkin Shar Strait, Nochuev Stream (YI)</td><td rowspan="1" colspan="2">
                  <named-content xmlns:xlink="http://www.w3.org/1999/xlink" content-type="dwc:verbatimCoordinates" xlink:type="simple">
                    <named-content content-type="geo-json" specific-use="{&#34;type&#34;:&#34;Point&#34;,&#34;coordinates&#34;:[56.300000,73.200000]}" id="NCID0EDGAG" xlink:type="simple">73.2, 56.3</named-content>
                  </named-content>
                </td><td rowspan="1" colspan="1">1.viii.1925</td><td rowspan="1" colspan="1">Tolmachev</td><td rowspan="1" colspan="1">1</td><td rowspan="1" colspan="1">1</td><td rowspan="1" colspan="1">
                  <named-content xmlns:xlink="http://www.w3.org/1999/xlink" content-type="dwc:institutional_code" xlink:type="simple">ZISP</named-content>
                </td></tr><tr><td rowspan="1" colspan="1">Plateau (YI)*</td><td rowspan="1" colspan="2">
                  <named-content xmlns:xlink="http://www.w3.org/1999/xlink" content-type="dwc:verbatimCoordinates" xlink:type="simple">
                    <named-content content-type="geo-json" specific-use="{&#34;type&#34;:&#34;Point&#34;,&#34;coordinates&#34;:[56.300000,73.200000]}" id="NCID0EIHAG" xlink:type="simple">73.2, 56.3</named-content>
                  </named-content>
                </td><td rowspan="1" colspan="1">1.viii.1925</td><td rowspan="1" colspan="1">Tolmachev</td><td rowspan="1" colspan="1">1</td><td rowspan="1" colspan="1">1</td><td rowspan="1" colspan="1">
                  <named-content xmlns:xlink="http://www.w3.org/1999/xlink" content-type="dwc:institutional_code" xlink:type="simple">ZISP</named-content>
                </td></tr><tr><td rowspan="1" colspan="1">Matochkin Shar Strait, coast (YI)*</td><td rowspan="1" colspan="2">
                  <named-content xmlns:xlink="http://www.w3.org/1999/xlink" content-type="dwc:verbatimCoordinates" xlink:type="simple">
                    <named-content content-type="geo-json" specific-use="{&#34;type&#34;:&#34;Point&#34;,&#34;coordinates&#34;:[56.400000,73.200000]}" id="NCID0ENIAG" xlink:type="simple">73.2, 56.4</named-content>
                  </named-content>
                </td><td rowspan="1" colspan="1">9.vi.1925</td><td rowspan="1" colspan="1">Vakulenko</td><td rowspan="1" colspan="1">1</td><td rowspan="1" colspan="1">1</td><td rowspan="1" colspan="1">
                  <named-content xmlns:xlink="http://www.w3.org/1999/xlink" content-type="dwc:institutional_code" xlink:type="simple">ZISP</named-content>
                </td></tr><tr><td rowspan="1" colspan="1">Matochkin Shar Strait, Blizhnyaya Mountain (YI)*</td><td rowspan="1" colspan="2">
                  <named-content xmlns:xlink="http://www.w3.org/1999/xlink" content-type="dwc:verbatimCoordinates" xlink:type="simple">
                    <named-content content-type="geo-json" specific-use="{&#34;type&#34;:&#34;Point&#34;,&#34;coordinates&#34;:[56.500000,73.200000]}" id="NCID0ESJAG" xlink:type="simple">73.2, 56.5</named-content>
                  </named-content>
                </td><td rowspan="1" colspan="1">21.vi.1925</td><td rowspan="1" colspan="1">Vakulenko</td><td rowspan="1" colspan="1">3</td><td rowspan="1" colspan="1">1</td><td rowspan="1" colspan="1">
                  <named-content xmlns:xlink="http://www.w3.org/1999/xlink" content-type="dwc:institutional_code" xlink:type="simple">ZISP</named-content>
                </td></tr><tr><td rowspan="1" colspan="1">Matochkin Shar Strait, observatory (YI)</td><td rowspan="1" colspan="2">
                  <named-content xmlns:xlink="http://www.w3.org/1999/xlink" content-type="dwc:verbatimCoordinates" xlink:type="simple">
                    <named-content content-type="geo-json" specific-use="{&#34;type&#34;:&#34;Point&#34;,&#34;coordinates&#34;:[56.400000,73.200000]}" id="NCID0EXKAG" xlink:type="simple">73.2, 56.4</named-content>
                  </named-content>
                </td><td rowspan="1" colspan="1">29.vi.1925</td><td rowspan="1" colspan="1">Vakulenko</td><td rowspan="1" colspan="1">1</td><td rowspan="1" colspan="1">1</td><td rowspan="1" colspan="1">
                  <named-content xmlns:xlink="http://www.w3.org/1999/xlink" content-type="dwc:institutional_code" xlink:type="simple">ZISP</named-content>
                </td></tr><tr><td rowspan="1" colspan="1">Matochkin Shar Strait (YI)*</td><td rowspan="1" colspan="2">
                  <named-content xmlns:xlink="http://www.w3.org/1999/xlink" content-type="dwc:verbatimCoordinates" xlink:type="simple">
                    <named-content content-type="geo-json" specific-use="{&#34;type&#34;:&#34;Point&#34;,&#34;coordinates&#34;:[56.400000,73.200000]}" id="NCID0E3LAG" xlink:type="simple">73.2, 56.4</named-content>
                  </named-content>
                </td><td rowspan="1" colspan="1">6.-15.vii.1925</td><td rowspan="1" colspan="1">Vakulenko</td><td rowspan="1" colspan="1">7</td><td rowspan="1" colspan="1">3</td><td rowspan="1" colspan="1">
                  <named-content xmlns:xlink="http://www.w3.org/1999/xlink" content-type="dwc:institutional_code" xlink:type="simple">ZISP</named-content>
                </td></tr><tr><td rowspan="1" colspan="1">Belushya Bay (NI)</td><td rowspan="1" colspan="2">
                  <named-content xmlns:xlink="http://www.w3.org/1999/xlink" content-type="dwc:verbatimCoordinates" xlink:type="simple">
                    <named-content content-type="geo-json" specific-use="{&#34;type&#34;:&#34;Point&#34;,&#34;coordinates&#34;:[56.000000,73.300000]}" id="NCID0EBNAG" xlink:type="simple">73.3, 56.0</named-content>
                  </named-content>
                </td><td rowspan="1" colspan="1">5.-7.vii.1925</td><td rowspan="1" colspan="1">Vakulenko</td><td rowspan="1" colspan="1">2</td><td rowspan="1" colspan="1">1</td><td rowspan="1" colspan="1">
                  <named-content xmlns:xlink="http://www.w3.org/1999/xlink" content-type="dwc:institutional_code" xlink:type="simple">ZISP</named-content>
                </td></tr><tr><td rowspan="1" colspan="5">
                  <bold>Mean ± s.e.m.</bold>
                </td><td rowspan="1" colspan="1">
                  <bold>3.26±0.59</bold>
                </td><td rowspan="1" colspan="1">
                  <bold>1.35±0.11</bold>
                </td><td rowspan="1" colspan="1"/></tr></tbody></table><table-wrap-foot><fn><p>Key: YI – Yuzhny Island, NI – Severny Island of the Novaya Zemlya Archipelago, *Coordinates of these localities are approximate, n/a – not available (locality, date, or collector are unknown).</p></fn></table-wrap-foot></table-wrap><supplementary-material xmlns:xlink="http://www.w3.org/1999/xlink" id="S2" position="float" orientation="portrait" xlink:type="simple"><object-id content-type="doi" xlink:type="simple">10.3897/zookeys.866.35084.suppl2</object-id><object-id content-type="arpha" xlink:type="simple">ff3a5c39-41c6-5d69-b90b-10aa6f57edc3</object-id><label>Supplementary material 2</label><p>Table S3. Samples of bumble bees from Novaya Zemlya examined in this study</p><p>Data type: specimen data</p><media xlink:href="zookeys-866-085-s002.xlsx" mimetype="application" mime-subtype="vnd.openxmlformats-officedocument.spreadsheetml.sheet" position="float" orientation="portrait" xlink:type="simple" id="oo_320150.xlsx"><uri content-type="original_file" xlink:type="simple">https://binary.pensoft.net/file/320150</uri></media><permissions><license xlink:type="simple"><license-p>This dataset is made available under the Open Database License (http://opendatacommons.org/licenses/odbl/1.0/). The Open Database License (ODbL) is a license agreement intended to allow users to freely share, modify, and use this Dataset while maintaining this same freedom for others, provided that the original source and author(s) are credited.</license-p></license></permissions><attrib specific-use="authors">Grigory S. Potapov, Alexander V. Kondakov, Boris Yu. Filippov, Mikhail Yu. Gofarov, Yulia S. Kolosova, Vitaly M. Spitsyn, Alena A. Tomilova, Natalia A. Zubrii, and Ivan N. Bolotov</attrib></supplementary-material><fig id="F8" position="float" orientation="portrait"><object-id xmlns:xlink="http://www.w3.org/1999/xlink" content-type="doi" xlink:type="simple">10.3897/zookeys.866.35084.figure8</object-id><object-id xmlns:xlink="http://www.w3.org/1999/xlink" content-type="arpha" xlink:type="simple">ce955e65-08d1-53e9-9038-288851b49188</object-id><label>Figure 8.</label><caption><p>Phenology of bumble bees from Novaya Zemlya by ten-day periods (summary data from the historical and recent samples). (<bold>A</bold>) <italic><tp:taxon-name><tp:taxon-name-part taxon-name-part-type="genus" reg="Bombus">Bombus</tp:taxon-name-part><tp:taxon-name-part taxon-name-part-type="species" reg="glacialis">glacialis</tp:taxon-name-part></tp:taxon-name></italic> (<italic>N</italic> = 92 specimens). (<bold>B</bold>) <italic><tp:taxon-name><tp:taxon-name-part taxon-name-part-type="genus" reg="Bombus">B.</tp:taxon-name-part><tp:taxon-name-part taxon-name-part-type="species" reg="pyrrhopygus">pyrrhopygus</tp:taxon-name-part></tp:taxon-name></italic> (<italic>N</italic> = 23 specimens). (<bold>C</bold>) <italic><tp:taxon-name><tp:taxon-name-part taxon-name-part-type="genus" reg="Bombus">B.</tp:taxon-name-part><tp:taxon-name-part taxon-name-part-type="species" reg="hyperboreus">hyperboreus</tp:taxon-name-part></tp:taxon-name></italic> (<italic>N</italic> = 15 specimens).</p></caption><graphic xmlns:xlink="http://www.w3.org/1999/xlink" xlink:href="zookeys-866-085-g008.jpg" position="float" orientation="portrait" xlink:type="simple" id="oo_320148.jpg"><uri content-type="original_file" xlink:type="simple">https://binary.pensoft.net/fig/320148</uri></graphic></fig><fig id="F4" position="float" orientation="portrait"><object-id xmlns:xlink="http://www.w3.org/1999/xlink" content-type="doi" xlink:type="simple">10.3897/zookeys.866.35084.figure4</object-id><object-id xmlns:xlink="http://www.w3.org/1999/xlink" content-type="arpha" xlink:type="simple">109696cb-654e-50cd-8e3e-4bd3ed12b094</object-id><label>Figure 4.</label><caption><p>Maximum likelihood (IQ-TREE) phylogeny of the subgenus <tp:taxon-name><tp:taxon-name-part taxon-name-part-type="genus" reg="Bombus"/><tp:taxon-name-part taxon-name-part-type="subgenus" reg="Alpinobombus">Alpinobombus</tp:taxon-name-part></tp:taxon-name> based on the COI gene haplotypes. The red asterisks indicate the putative species-level clades supported by mPTP species-delimitation model. The black numbers near nodes are ultrafast bootstrap support values. The haplotypes from Novaya Zemlya are colored red. The <italic><tp:taxon-name><tp:taxon-name-part taxon-name-part-type="genus" reg="Bombus">Bombus</tp:taxon-name-part><tp:taxon-name-part taxon-name-part-type="species" reg="hyperboreus">hyperboreus</tp:taxon-name-part></tp:taxon-name></italic> species complex with two valid species is colored light blue. Outgroup is not shown.</p></caption><graphic xmlns:xlink="http://www.w3.org/1999/xlink" xlink:href="zookeys-866-085-g004.jpg" position="float" orientation="portrait" xlink:type="simple" id="oo_320144.jpg"><uri content-type="original_file" xlink:type="simple">https://binary.pensoft.net/fig/320144</uri></graphic></fig></tp:treatment-sec><ref-list><ref id="B15"><mixed-citation xmlns:xlink="http://www.w3.org/1999/xlink" xlink:type="simple"><person-group><name name-style="western"><surname>Friese</surname><given-names>H</given-names></name></person-group> (<year>1902</year>) <article-title>Die arktischen Hymenopteren, mit Ausschluss der Tenthrediniden.</article-title> In: <person-group><name name-style="western"><surname>Römer</surname><given-names>F</given-names></name><name name-style="western"><surname>Schaudinn</surname><given-names>F</given-names></name></person-group> (<role>Eds</role>) <issue-title>Fauna Arctica: eine Zusammenstellung der arktischen Tierformen, mit besonderer Berücksichtigung des Spitzbergen-Gebietes auf Grund der Ergebnisse der Deutschen Expedition in das Nördlichen Eismeer im Jahre 1889.</issue-title><source>Band 2. Verlag von Gustav Fischer, Jena</source>, <fpage>439</fpage>–<lpage>500</lpage>.</mixed-citation></ref><ref id="B16"><mixed-citation xmlns:xlink="http://www.w3.org/1999/xlink" xlink:type="simple"><person-group><name name-style="western"><surname>Friese</surname><given-names>H</given-names></name></person-group> (<year>1905</year>) <article-title>Neue oder wenig bekannte Hummeln des Russischen Reiches (<tp:taxon-name><tp:taxon-name-part taxon-name-part-type="order">Hymenoptera</tp:taxon-name-part></tp:taxon-name>). Annuaire du Musée Zoologique de l’Académie Impériale des Sciences de St.</article-title><source>-Pétersbourg</source><volume>9</volume>: <fpage>507</fpage>–<lpage>523</lpage>.</mixed-citation></ref><ref id="B20"><mixed-citation xmlns:xlink="http://www.w3.org/1999/xlink" xlink:type="simple"><person-group><name name-style="western"><surname>Friese</surname><given-names>H</given-names></name></person-group> (<year>1923</year>) <tp:taxon-name><tp:taxon-name-part taxon-name-part-type="order">Hymenoptera</tp:taxon-name-part></tp:taxon-name>, <tp:taxon-name><tp:taxon-name-part taxon-name-part-type="family">Apidae</tp:taxon-name-part></tp:taxon-name>. Report of the scientific results of the Norwegian expedition to Novaya Zemlya 1921 14: 3–9.</mixed-citation></ref><ref id="B18"><mixed-citation xmlns:xlink="http://www.w3.org/1999/xlink" xlink:type="simple"><person-group><name name-style="western"><surname>Friese</surname><given-names>H</given-names></name></person-group> (<year>1911a</year>) <article-title>Neue Varietäten von <italic><tp:taxon-name><tp:taxon-name-part taxon-name-part-type="genus">Bombus</tp:taxon-name-part></tp:taxon-name></italic>. (Hym.) II.</article-title><source>Deutsche entomologische Zeitschrift</source><volume>1911</volume>: <fpage>456</fpage>–<lpage>457</lpage>. <ext-link xlink:type="simple" ext-link-type="doi" xlink:href="10.1002/mmnd.48019110415">https://doi.org/10.1002/mmnd.48019110415</ext-link></mixed-citation></ref><ref id="B19"><mixed-citation xmlns:xlink="http://www.w3.org/1999/xlink" xlink:type="simple"><person-group><name name-style="western"><surname>Friese</surname><given-names>H</given-names></name></person-group> (<year>1911b</year>) <article-title>Neue Varietäten von <italic><tp:taxon-name><tp:taxon-name-part taxon-name-part-type="genus">Bombus</tp:taxon-name-part></tp:taxon-name></italic>. (Hym.) III.</article-title><source>Deutsche entomologische Zeitschrift</source><volume>1911</volume>: <fpage>571</fpage>–<lpage>572</lpage>. <ext-link xlink:type="simple" ext-link-type="doi" xlink:href="10.1002/mmnd.48019110510">https://doi.org/10.1002/mmnd.48019110510</ext-link></mixed-citation></ref><ref id="B61"><mixed-citation xmlns:xlink="http://www.w3.org/1999/xlink" xlink:type="simple"><person-group><name name-style="western"><surname>Richards</surname><given-names>OW</given-names></name></person-group> (<year>1931</year>) <article-title>Some notes on the humble-bees allied to <italic><tp:taxon-name><tp:taxon-name-part taxon-name-part-type="genus">Bombus</tp:taxon-name-part><tp:taxon-name-part taxon-name-part-type="species">alpinus</tp:taxon-name-part></tp:taxon-name></italic>, L.</article-title><source>Tromsø Museums Årshefter</source><volume>50</volume>: <fpage>1</fpage>–<lpage>32</lpage>.</mixed-citation></ref><ref id="B28"><mixed-citation xmlns:xlink="http://www.w3.org/1999/xlink" xlink:type="simple"><person-group><name name-style="western"><surname>Jacobson</surname><given-names>GG</given-names></name></person-group> (<year>1898</year>) <article-title>Zoological investigation on Novaya Zemlya in 1896. The insects of Novaya Zemlya. Mémoires de L’Académie Impériale des Sciences de St.</article-title><source>Pétersbourg</source><volume>8</volume>(<issue>1</issue>): <fpage>171</fpage>–<lpage>244</lpage>.</mixed-citation></ref><ref id="B59"><mixed-citation xmlns:xlink="http://www.w3.org/1999/xlink" xlink:type="simple"><person-group><name name-style="western"><surname>Rasmussen</surname><given-names>C</given-names></name><name name-style="western"><surname>Ascher</surname><given-names>JS</given-names></name></person-group> (<year>2008</year>) <article-title>Heinrich Friese (1860–1948): Names proposed and notes on a pioneer melittologist (<tp:taxon-name><tp:taxon-name-part taxon-name-part-type="order">Hymenoptera</tp:taxon-name-part></tp:taxon-name>, <tp:taxon-name><tp:taxon-name-part taxon-name-part-type="clade">Anthophila</tp:taxon-name-part></tp:taxon-name>).</article-title><source>Zootaxa</source><volume>1833</volume>: <fpage>1</fpage>–<lpage>118</lpage>. <ext-link xlink:type="simple" ext-link-type="doi" xlink:href="10.11646/zootaxa.1833.1.1">https://doi.org/10.11646/zootaxa.1833.1.1</ext-link></mixed-citation></ref><ref id="B75"><mixed-citation xmlns:xlink="http://www.w3.org/1999/xlink" xlink:type="simple"><person-group><name name-style="western"><surname>Williams</surname><given-names>PH</given-names></name><name name-style="western"><surname>Byvaltsev</surname><given-names>AM</given-names></name><name name-style="western"><surname>Cederberg</surname><given-names>B</given-names></name><name name-style="western"><surname>Berezin</surname><given-names>MV</given-names></name><name name-style="western"><surname>Ødegaard</surname><given-names>F</given-names></name><name name-style="western"><surname>Rasmussen</surname><given-names>C</given-names></name><name name-style="western"><surname>Richardson</surname><given-names>LL</given-names></name><name name-style="western"><surname>Huang</surname><given-names>J</given-names></name><name name-style="western"><surname>Sheffield</surname><given-names>CS</given-names></name><name name-style="western"><surname>Williams</surname><given-names>ST</given-names></name></person-group> (<year>2015</year>) Genes Suggest Ancestral Colour Polymorphism are Shared Across Morphologically Cryptic Species in Arctic bumblebees. PLoS ONE 10(12): e0144544 1–26 pp. <ext-link xlink:type="simple" ext-link-type="doi" xlink:href="10.1371/journal.pone.0144544">https://doi.org/10.1371/journal.pone.0144544</ext-link></mixed-citation></ref><ref id="B77"><mixed-citation xmlns:xlink="http://www.w3.org/1999/xlink" xlink:type="simple"><person-group><name name-style="western"><surname>Williams</surname><given-names>PH</given-names></name></person-group> (<year>2018</year>) Bumblebees of the World. London. <ext-link xlink:type="simple" ext-link-type="uri" xlink:href="http://www.nhm.ac.uk/research-curation/projects/bombus/index.html">http://www.nhm.ac.uk/research-curation/projects/bombus/index.html</ext-link></mixed-citation></ref><ref id="B76"><mixed-citation xmlns:xlink="http://www.w3.org/1999/xlink" xlink:type="simple"><person-group><name name-style="western"><surname>Williams</surname><given-names>PH</given-names></name><name name-style="western"><surname>Cannings</surname><given-names>SG</given-names></name><name name-style="western"><surname>Sheffield</surname><given-names>CS</given-names></name></person-group> (<year>2016</year>) <article-title>Cryptic subarctic diversity: a new bumblebee species from the Yukon and Alaska (<tp:taxon-name><tp:taxon-name-part taxon-name-part-type="order">Hymenoptera</tp:taxon-name-part></tp:taxon-name>: <tp:taxon-name><tp:taxon-name-part taxon-name-part-type="family">Apidae</tp:taxon-name-part></tp:taxon-name>).</article-title><source>Journal of natural history</source><volume>50</volume>(<issue>45–46</issue>): <fpage>2881</fpage>–<lpage>2893</lpage>. <ext-link xlink:type="simple" ext-link-type="doi" xlink:href="10.1080/00222933.2016.1214294">https://doi.org/10.1080/00222933.2016.1214294</ext-link></mixed-citation></ref><ref id="B39"><mixed-citation xmlns:xlink="http://www.w3.org/1999/xlink" xlink:type="simple"><person-group><name name-style="western"><surname>Martinet</surname><given-names>B</given-names></name><name name-style="western"><surname>Brasero</surname><given-names>N</given-names></name><name name-style="western"><surname>Lecocq</surname><given-names>T</given-names></name><name name-style="western"><surname>Biella</surname><given-names>P</given-names></name><name name-style="western"><surname>Valterová</surname><given-names>I</given-names></name><name name-style="western"><surname>Michez</surname><given-names>D</given-names></name><name name-style="western"><surname>Rasmont</surname><given-names>P</given-names></name></person-group> (<year>2018</year>) <article-title>Adding attractive semio-chemical trait refines the taxonomy of <italic><tp:taxon-name><tp:taxon-name-part taxon-name-part-type="genus">Alpinobombus</tp:taxon-name-part></tp:taxon-name></italic> (<tp:taxon-name><tp:taxon-name-part taxon-name-part-type="order">Hymenoptera</tp:taxon-name-part></tp:taxon-name>: <tp:taxon-name><tp:taxon-name-part taxon-name-part-type="family">Apidae</tp:taxon-name-part></tp:taxon-name>).</article-title><source>Apidologie</source><volume>49</volume>(<issue>6</issue>): <fpage>838</fpage>–<lpage>851</lpage>. <ext-link xlink:type="simple" ext-link-type="doi" xlink:href="10.1007/s13592-018-0611-1">https://doi.org/10.1007/s13592-018-0611-1</ext-link></mixed-citation></ref></ref-list></tp:taxon-treatment>
