# Supplementary material for: Pollinators on the polar edge of the Ecumene: taxonomy, phylogeography, and ecology of bumble bees from Novaya Zemlya
Source: Zookeys. 2019 Jul 24;866:85–115. doi: 10.3897/zookeys.866.35084 (PMC6669216; doi:10.3897/zookeys.866.35084)
Supplement: XML Treatment for Bombus hyperboreus [file zookeys.866.35084-treatment3.xml]

<!DOCTYPE tp:taxon-treatment
  PUBLIC "-//TaxonX//DTD Taxonomic Treatment Publishing DTD v0 20100105//EN" "tax-treatment-NSO.dtd">
<tp:taxon-treatment xmlns:tp="http://www.plazi.org/taxpub"><tp:treatment-meta><kwd-group><label>Taxon classification</label><kwd><named-content xmlns:xlink="http://www.w3.org/1999/xlink" content-type="kingdom">Animalia</named-content></kwd><kwd><named-content xmlns:xlink="http://www.w3.org/1999/xlink" content-type="order">Hymenoptera</named-content></kwd><kwd><named-content xmlns:xlink="http://www.w3.org/1999/xlink" content-type="family">Apidae</named-content></kwd></kwd-group><mixed-citation publication-type="journal"><person-group><name><surname>Potapov</surname><given-names>Grigory S.</given-names></name><name><surname>Kondakov</surname><given-names>Alexander V.</given-names></name><name><surname>Filippov</surname><given-names>Boris Yu.</given-names></name><name><surname>Gofarov</surname><given-names>Mikhail Yu.</given-names></name><name><surname>Kolosova</surname><given-names>Yulia S.</given-names></name><name><surname>Spitsyn</surname><given-names>Vitaly M.</given-names></name><name><surname>Tomilova</surname><given-names>Alena A.</given-names></name><name><surname>Zubrii</surname><given-names>Natalia A.</given-names></name><name><surname>Bolotov</surname><given-names>Ivan N.</given-names></name></person-group><article-title>Pollinators on the polar edge of the Ecumene: taxonomy, phylogeography, and ecology of bumble bees from Novaya Zemlya</article-title><source>Zookeys</source><day>24</day><month>7</month><year>2019</year><volume>866</volume><fpage>85</fpage><lpage>115</lpage><pub-id pub-id-type="doi">10.3897/zookeys.866.35084</pub-id></mixed-citation></tp:treatment-meta><tp:nomenclature><tp:taxon-name>
                  <object-id xmlns:xlink="http://www.w3.org/1999/xlink" content-type="arpha" xlink:type="simple">98c5b15f-e998-5a4c-a80f-ebe8e1559656</object-id>
                  <tp:taxon-name-part taxon-name-part-type="genus" reg="Bombus">Bombus</tp:taxon-name-part>
                  <tp:taxon-name-part taxon-name-part-type="species" reg="hyperboreus">hyperboreus</tp:taxon-name-part>
                </tp:taxon-name><tp:taxon-authority>Schönherr, 1809</tp:taxon-authority><xref ref-type="fig" rid="F7">Fig. 7A–E</xref><!--PageBreak --><tp:nomenclature-citation-list><tp:nomenclature-citation><tp:taxon-name>
                      <tp:taxon-name-part taxon-name-part-type="genus" reg="Bombus">Bombus</tp:taxon-name-part>
                      <tp:taxon-name-part taxon-name-part-type="species" reg="hyperboreus">hyperboreus</tp:taxon-name-part>
                    </tp:taxon-name><comment><xref ref-type="bibr" rid="B63">Schönherr (1809)</xref>: 57.</comment></tp:nomenclature-citation></tp:nomenclature-citation-list></tp:nomenclature><tp:treatment-sec sec-type="type locality" id="SECID0ELTDI"><title>Type locality.</title><p>Lapponia [Lapland], Sweden</p></tp:treatment-sec><tp:treatment-sec sec-type="material" id="SECID0EQTDI"><title>Type.</title><p>Holotype NHRS-HEVA000004559, Swedish Royal Museum of Natural History (Naturhistoriska riksmuseet), Stockholm, Sweden.</p></tp:treatment-sec><tp:treatment-sec sec-type="material" id="SECID0EVTDI"><title>Material examined</title><p><bold>(pinned specimens).</bold><italic>Recent material examined</italic>: NOVAYA ZEMLYA, YUZHNY ISLAND: Malye Karmakuly, <named-content xmlns:xlink="http://www.w3.org/1999/xlink" content-type="dwc:verbatimCoordinates" xlink:type="simple"><named-content content-type="geo-json" specific-use="{&#34;type&#34;:&#34;Point&#34;,&#34;coordinates&#34;:[52.867100,72.399200]}" id="NCID0EYUDI" xlink:type="simple">72.3992°N, 52.8671°E</named-content></named-content>, meadow-like association in tundra, 27.vii.2015, 1♀, Spitsyn leg. [<abbrev xmlns:xlink="http://www.w3.org/1999/xlink" content-type="institution" xlink:title="Russian Museum of the Biodiversity Hotspots" id="ABBRID0E4UDI" xlink:type="simple">RMBH</abbrev>]; Bezymyannaya Bay, <named-content xmlns:xlink="http://www.w3.org/1999/xlink" content-type="dwc:verbatimCoordinates" xlink:type="simple"><named-content content-type="geo-json" specific-use="{&#34;type&#34;:&#34;Point&#34;,&#34;coordinates&#34;:[53.713400,72.852800]}" id="NCID0EFVDI" xlink:type="simple">72.8528°N, 53.7134°E</named-content></named-content>, tundra with <italic><tp:taxon-name><tp:taxon-name-part taxon-name-part-type="genus" reg="Astragalus">Astragalus</tp:taxon-name-part><tp:taxon-name-part taxon-name-part-type="species" reg="alpinus">alpinus</tp:taxon-name-part></tp:taxon-name></italic>, 19–26.vii.2017, 1♀, Spitsyn leg. [<abbrev xmlns:xlink="http://www.w3.org/1999/xlink" content-type="institution" xlink:title="Russian Museum of the Biodiversity Hotspots" id="ABBRID0EVVDI" xlink:type="simple">RMBH</abbrev>]; Bezymyannaya Bay, <named-content xmlns:xlink="http://www.w3.org/1999/xlink" content-type="dwc:verbatimCoordinates" xlink:type="simple"><named-content content-type="geo-json" specific-use="{&#34;type&#34;:&#34;Point&#34;,&#34;coordinates&#34;:[53.733900,72.833500]}" id="NCID0E4VDI" xlink:type="simple">72.8335°N, 53.7339°E</named-content></named-content>, meadow-like association with <italic><tp:taxon-name><tp:taxon-name-part taxon-name-part-type="genus" reg="Artemisia">Artemisia</tp:taxon-name-part><tp:taxon-name-part taxon-name-part-type="species" reg="tilesii">tilesii</tp:taxon-name-part></tp:taxon-name></italic> and <italic><tp:taxon-name><tp:taxon-name-part taxon-name-part-type="genus" reg="Salix">Salix</tp:taxon-name-part><tp:taxon-name-part taxon-name-part-type="species" reg="lanata">lanata</tp:taxon-name-part></tp:taxon-name></italic>, 19–26.vii.2017, 1♀, Spitsyn leg. [<abbrev xmlns:xlink="http://www.w3.org/1999/xlink" content-type="institution" xlink:title="Russian Museum of the Biodiversity Hotspots" id="ABBRID0EYWDI" xlink:type="simple">RMBH</abbrev>]. <italic>Historical material examined</italic>: NOVAYA ZEMLYA, YUZHNY ISLAND: exact locality and date unknown, 1♀, Pittioni det. [<named-content xmlns:xlink="http://www.w3.org/1999/xlink" content-type="dwc:institutional_code" xlink:type="simple">NHMUK</named-content>]; Kostin Shar Strait, Propashchaya Bay, 16.viii.1925, 1♀, Pokrovkiy leg. [<named-content xmlns:xlink="http://www.w3.org/1999/xlink" content-type="dwc:institutional_code" xlink:type="simple">ZMMU</named-content>]; Malye Karmakuly, 23.vii.1896, 2♀, Jacobson leg. [<named-content xmlns:xlink="http://www.w3.org/1999/xlink" content-type="dwc:institutional_code" xlink:type="simple">ZISP</named-content>]; Kostin Shar Strait, Propashchaya Bay, 1.viii.1913, 1♀, Skribov leg. [<named-content xmlns:xlink="http://www.w3.org/1999/xlink" content-type="dwc:institutional_code" xlink:type="simple">ZISP</named-content>]; Matochkin Shar Strait, 13–15.vii.1924, 1♀, Tolmachev leg. [<named-content xmlns:xlink="http://www.w3.org/1999/xlink" content-type="dwc:institutional_code" xlink:type="simple">ZISP</named-content>]; Matochkin Shar Strait, slope near Nochuev Stream, 23.vii.1924, 1♀, Tolmachev leg. [<named-content xmlns:xlink="http://www.w3.org/1999/xlink" content-type="dwc:institutional_code" xlink:type="simple">ZISP</named-content>]; Matochkin Shar Strait, near observatory, 29.vi.1925, 1♀, Vakulenko leg. [<named-content xmlns:xlink="http://www.w3.org/1999/xlink" content-type="dwc:institutional_code" xlink:type="simple">ZISP</named-content>]; Matochkin Shar Strait, 6.vii.1925, 12.vii.1925, 2♀, Vakulenko leg. [<named-content xmlns:xlink="http://www.w3.org/1999/xlink" content-type="dwc:institutional_code" xlink:type="simple">ZISP</named-content>]. NOVAYA ZEMLYA, SEVERNY ISLAND: Krestovaya Bay, 10–12.viii.1909, 1♂, Rusanov leg. [<named-content xmlns:xlink="http://www.w3.org/1999/xlink" content-type="dwc:institutional_code" xlink:type="simple">ZMMU</named-content>]; Chekin Bay, 27.vii.1901, 1♀, Timofeev leg. [<named-content xmlns:xlink="http://www.w3.org/1999/xlink" content-type="dwc:institutional_code" xlink:type="simple">ZISP</named-content>]; Novosiltsev Lake, 2.viii.1901, 1♀, Timofeev leg. [<named-content xmlns:xlink="http://www.w3.org/1999/xlink" content-type="dwc:institutional_code" xlink:type="simple">ZISP</named-content>].</p><fig id="F7" position="float" orientation="portrait"><object-id xmlns:xlink="http://www.w3.org/1999/xlink" content-type="doi" xlink:type="simple">10.3897/zookeys.866.35084.figure7</object-id><object-id xmlns:xlink="http://www.w3.org/1999/xlink" content-type="arpha" xlink:type="simple">7675821f-b7da-566e-b480-cde231896aac</object-id><label>Figure 7.</label><caption><p>Morphological patterns of <italic><tp:taxon-name><tp:taxon-name-part taxon-name-part-type="genus" reg="Bombus">Bombus</tp:taxon-name-part><tp:taxon-name-part taxon-name-part-type="species" reg="hyperboreus">hyperboreus</tp:taxon-name-part></tp:taxon-name></italic> from Malye Karmakuly, Yuzhny Island, Novaya Zemlya (<abbrev xmlns:xlink="http://www.w3.org/1999/xlink" content-type="institution" xlink:title="Russian Museum of the Biodiversity Hotspots" id="ABBRID0E2ZDI" xlink:type="simple">RMBH</abbrev> BMB87, queen). (<bold>A)</bold> Thorax. (<bold>B)</bold> Metasoma. (<bold>C)</bold> Hind tibia. (<bold>D)</bold> Surface of malar space. (<bold>E)</bold> Flagellum. Scale bars 2 mm (<bold>A-D</bold>); 1 mm (<bold>E</bold>). Photographs Grigory S. Potapov.</p></caption><graphic xmlns:xlink="http://www.w3.org/1999/xlink" xlink:href="zookeys-866-085-g007.jpg" position="float" orientation="portrait" xlink:type="simple" id="oo_320147.jpg"><uri content-type="original_file" xlink:type="simple">https://binary.pensoft.net/fig/320147</uri></graphic></fig></tp:treatment-sec><tp:treatment-sec sec-type="phenology" id="SECID0ET1DI"><title>Phenology.</title><p>This species flights from late June to late August, with male appearance in mid-August (Fig. <xref ref-type="fig" rid="F8">8C</xref>), while its worker caste is lacking throughout the Arctic (<xref ref-type="bibr" rid="B36">Løken 1973</xref>; <xref ref-type="bibr" rid="B35">Lhomme and Hines 2018</xref>).</p><fig id="F8" position="float" orientation="portrait"><object-id xmlns:xlink="http://www.w3.org/1999/xlink" content-type="doi" xlink:type="simple">10.3897/zookeys.866.35084.figure8</object-id><object-id xmlns:xlink="http://www.w3.org/1999/xlink" content-type="arpha" xlink:type="simple">ce955e65-08d1-53e9-9038-288851b49188</object-id><label>Figure 8.</label><caption><p>Phenology of bumble bees from Novaya Zemlya by ten-day periods (summary data from the historical and recent samples). (<bold>A</bold>) <italic><tp:taxon-name><tp:taxon-name-part taxon-name-part-type="genus" reg="Bombus">Bombus</tp:taxon-name-part><tp:taxon-name-part taxon-name-part-type="species" reg="glacialis">glacialis</tp:taxon-name-part></tp:taxon-name></italic> (<italic>N</italic> = 92 specimens). (<bold>B</bold>) <italic><tp:taxon-name><tp:taxon-name-part taxon-name-part-type="genus" reg="Bombus">B.</tp:taxon-name-part><tp:taxon-name-part taxon-name-part-type="species" reg="pyrrhopygus">pyrrhopygus</tp:taxon-name-part></tp:taxon-name></italic> (<italic>N</italic> = 23 specimens). (<bold>C</bold>) <italic><tp:taxon-name><tp:taxon-name-part taxon-name-part-type="genus" reg="Bombus">B.</tp:taxon-name-part><tp:taxon-name-part taxon-name-part-type="species" reg="hyperboreus">hyperboreus</tp:taxon-name-part></tp:taxon-name></italic> (<italic>N</italic> = 15 specimens).</p></caption><graphic xmlns:xlink="http://www.w3.org/1999/xlink" xlink:href="zookeys-866-085-g008.jpg" position="float" orientation="portrait" xlink:type="simple" id="oo_320148.jpg"><uri content-type="original_file" xlink:type="simple">https://binary.pensoft.net/fig/320148</uri></graphic></fig></tp:treatment-sec><tp:treatment-sec sec-type="distribution" id="SECID0E63DI"><title>Distribution.</title><p>The nominative subspecies inhabits Arctic Eurasia, including the Yuzhny Island and the southern edge of Severny Island of the Novaya Zemlya Archipelago, while <italic><tp:taxon-name><tp:taxon-name-part taxon-name-part-type="genus" reg="Bombus">Bombus</tp:taxon-name-part><tp:taxon-name-part taxon-name-part-type="species" reg="hyperboreus">hyperboreus</tp:taxon-name-part><tp:taxon-name-part taxon-name-part-type="subspecies" reg="natvigi">natvigi</tp:taxon-name-part></tp:taxon-name></italic> is known from Arctic North America, and Greenland (<xref ref-type="bibr" rid="B75">Williams et al. 2015</xref>, <xref ref-type="bibr" rid="B77">Williams 2018</xref>; this study).</p><p><bold>Taxonomic comments on the <italic><tp:taxon-name><tp:taxon-name-part taxon-name-part-type="genus" reg="Bombus">Bombus</tp:taxon-name-part><tp:taxon-name-part taxon-name-part-type="species" reg="hyperboreus">hyperboreus</tp:taxon-name-part></tp:taxon-name></italic> species complex.</bold> Three taxa belong to the <italic><tp:taxon-name><tp:taxon-name-part taxon-name-part-type="genus" reg="Bombus">Bombus</tp:taxon-name-part><tp:taxon-name-part taxon-name-part-type="species" reg="hyperboreus">hyperboreus</tp:taxon-name-part></tp:taxon-name></italic> species complex: <italic><tp:taxon-name><tp:taxon-name-part taxon-name-part-type="genus" reg="Bombus">B.</tp:taxon-name-part><tp:taxon-name-part taxon-name-part-type="species" reg="hyperboreus">hyperboreus</tp:taxon-name-part></tp:taxon-name></italic> from Arctic Eurasia (including Novaya Zemlya), <italic><tp:taxon-name><tp:taxon-name-part taxon-name-part-type="genus" reg="Bombus">B.</tp:taxon-name-part><tp:taxon-name-part taxon-name-part-type="species" reg="natvigi">natvigi</tp:taxon-name-part></tp:taxon-name></italic> from Arctic North America and Greenland, and <italic><tp:taxon-name><tp:taxon-name-part taxon-name-part-type="genus" reg="Bombus">B.</tp:taxon-name-part><tp:taxon-name-part taxon-name-part-type="species" reg="kluanensis">kluanensis</tp:taxon-name-part></tp:taxon-name></italic> from Alaska and Yukon (<xref ref-type="bibr" rid="B75">Williams et al. 2015</xref>, <xref ref-type="bibr" rid="B76">2016</xref>). These taxa are phylogenetically close to each other (Fig. <xref ref-type="fig" rid="F4">4</xref>). While <xref ref-type="bibr" rid="B75">Williams et al. (2015</xref>, <xref ref-type="bibr" rid="B76">2016</xref>) considered <italic><tp:taxon-name><tp:taxon-name-part taxon-name-part-type="genus" reg="Bombus">Bombus</tp:taxon-name-part><tp:taxon-name-part taxon-name-part-type="species" reg="natvigi">natvigi</tp:taxon-name-part></tp:taxon-name></italic> to be a valid species using the COI gene fragment, <xref ref-type="bibr" rid="B39">Martinet et al. (2018)</xref> suggested that it is a subspecies of <italic><tp:taxon-name><tp:taxon-name-part taxon-name-part-type="genus" reg="Bombus">B.</tp:taxon-name-part><tp:taxon-name-part taxon-name-part-type="species" reg="hyperboreus">hyperboreus</tp:taxon-name-part></tp:taxon-name></italic> because of similarity in the major CLGS compounds. We used an expanded data set of COI sequences of <italic><tp:taxon-name><tp:taxon-name-part taxon-name-part-type="genus" reg="Bombus">Bombus</tp:taxon-name-part><tp:taxon-name-part taxon-name-part-type="species" reg="hyperboreus">hyperboreus</tp:taxon-name-part></tp:taxon-name></italic> and <italic><tp:taxon-name><tp:taxon-name-part taxon-name-part-type="genus" reg="Bombus">B.</tp:taxon-name-part><tp:taxon-name-part taxon-name-part-type="species" reg="natvigi">natvigi</tp:taxon-name-part></tp:taxon-name></italic> with two additional intermediate haplotypes from Greenland and USA that filled the molecular gap between these taxa discovered by <!--PageBreak --><xref ref-type="bibr" rid="B75">Williams et al. (2015</xref>, <xref ref-type="bibr" rid="B76">2016</xref>). Our mPTP species-delimitation model houses the haplotypes of <italic><tp:taxon-name><tp:taxon-name-part taxon-name-part-type="genus" reg="Bombus">Bombus</tp:taxon-name-part><tp:taxon-name-part taxon-name-part-type="species" reg="hyperboreus">hyperboreus</tp:taxon-name-part></tp:taxon-name></italic>, <italic><tp:taxon-name><tp:taxon-name-part taxon-name-part-type="genus" reg="Bombus">B.</tp:taxon-name-part><tp:taxon-name-part taxon-name-part-type="species" reg="natvigi">natvigi</tp:taxon-name-part></tp:taxon-name></italic>, and <italic><tp:taxon-name><tp:taxon-name-part taxon-name-part-type="genus" reg="Bombus">B.</tp:taxon-name-part><tp:taxon-name-part taxon-name-part-type="species" reg="kluanensis">kluanensis</tp:taxon-name-part></tp:taxon-name></italic> within a single MOTU (Fig. <xref ref-type="fig" rid="F4">4</xref>). Taking into account a shallow genetic divergence between <italic><tp:taxon-name><tp:taxon-name-part taxon-name-part-type="genus" reg="Bombus">Bombus</tp:taxon-name-part><tp:taxon-name-part taxon-name-part-type="species" reg="hyperboreus">hyperboreus</tp:taxon-name-part></tp:taxon-name></italic> and <italic><tp:taxon-name><tp:taxon-name-part taxon-name-part-type="genus" reg="Bombus">B.</tp:taxon-name-part><tp:taxon-name-part taxon-name-part-type="species" reg="natvigi">natvigi</tp:taxon-name-part></tp:taxon-name></italic>, we consider these taxa as two geographic races within the widespread <italic><tp:taxon-name><tp:taxon-name-part taxon-name-part-type="genus" reg="Bombus">Bombus</tp:taxon-name-part><tp:taxon-name-part taxon-name-part-type="species" reg="hyperboreus">hyperboreus</tp:taxon-name-part></tp:taxon-name></italic> that agrees with the CLGS-based concept of <italic><tp:taxon-name><tp:taxon-name-part taxon-name-part-type="genus" reg="Alpinobombus">Alpinobombus</tp:taxon-name-part></tp:taxon-name></italic> developed by <xref ref-type="bibr" rid="B39">Martinet et al. (2018)</xref>. However, <italic><tp:taxon-name><tp:taxon-name-part taxon-name-part-type="genus" reg="Bombus">Bombus</tp:taxon-name-part><tp:taxon-name-part taxon-name-part-type="species" reg="kluanensis">kluanensis</tp:taxon-name-part></tp:taxon-name></italic> shares a rather high level of genetic divergence from <italic><tp:taxon-name><tp:taxon-name-part taxon-name-part-type="genus" reg="Bombus">B.</tp:taxon-name-part><tp:taxon-name-part taxon-name-part-type="species" reg="hyperboreus">hyperboreus</tp:taxon-name-part></tp:taxon-name></italic> and <italic><tp:taxon-name><tp:taxon-name-part taxon-name-part-type="genus" reg="Bombus">B.</tp:taxon-name-part><tp:taxon-name-part taxon-name-part-type="species" reg="natvigi">natvigi</tp:taxon-name-part></tp:taxon-name></italic> (mean uncorrected COI <italic>p</italic>-distances = 2.1–2.4%), and it must be considered valid species.</p></tp:treatment-sec><tp:treatment-sec><!--Section generated to contain objects referenced in tp:taxon-treatment.--><fig id="F4" position="float" orientation="portrait"><object-id xmlns:xlink="http://www.w3.org/1999/xlink" content-type="doi" xlink:type="simple">10.3897/zookeys.866.35084.figure4</object-id><object-id xmlns:xlink="http://www.w3.org/1999/xlink" content-type="arpha" xlink:type="simple">109696cb-654e-50cd-8e3e-4bd3ed12b094</object-id><label>Figure 4.</label><caption><p>Maximum likelihood (IQ-TREE) phylogeny of the subgenus <tp:taxon-name><tp:taxon-name-part taxon-name-part-type="genus" reg="Bombus"/><tp:taxon-name-part taxon-name-part-type="subgenus" reg="Alpinobombus">Alpinobombus</tp:taxon-name-part></tp:taxon-name> based on the COI gene haplotypes. The red asterisks indicate the putative species-level clades supported by mPTP species-delimitation model. The black numbers near nodes are ultrafast bootstrap support values. The haplotypes from Novaya Zemlya are colored red. The <italic><tp:taxon-name><tp:taxon-name-part taxon-name-part-type="genus" reg="Bombus">Bombus</tp:taxon-name-part><tp:taxon-name-part taxon-name-part-type="species" reg="hyperboreus">hyperboreus</tp:taxon-name-part></tp:taxon-name></italic> species complex with two valid species is colored light blue. Outgroup is not shown.</p></caption><graphic xmlns:xlink="http://www.w3.org/1999/xlink" xlink:href="zookeys-866-085-g004.jpg" position="float" orientation="portrait" xlink:type="simple" id="oo_320144.jpg"><uri content-type="original_file" xlink:type="simple">https://binary.pensoft.net/fig/320144</uri></graphic></fig></tp:treatment-sec><ref-list><ref id="B63"><mixed-citation xmlns:xlink="http://www.w3.org/1999/xlink" xlink:type="simple"><person-group><name name-style="western"><surname>Schönherr</surname><given-names>CJ</given-names></name></person-group> (<year>1809</year>) <article-title>Entomologiska anmärkningar och beskrifningar på några for Svenska fauna nya insecter.</article-title><source>Kungliga Svenska vetenskapsakademiens handlingar</source><volume>30</volume>: <fpage>48</fpage>–<lpage>58</lpage>.</mixed-citation></ref><ref id="B36"><mixed-citation xmlns:xlink="http://www.w3.org/1999/xlink" xlink:type="simple"><person-group><name name-style="western"><surname>Løken</surname><given-names>A</given-names></name></person-group> (<year>1973</year>) <article-title>Studies of Scandinavian bumblebees (<tp:taxon-name><tp:taxon-name-part taxon-name-part-type="order">Hymenoptera</tp:taxon-name-part></tp:taxon-name>, <tp:taxon-name><tp:taxon-name-part taxon-name-part-type="family">Apidae</tp:taxon-name-part></tp:taxon-name>).</article-title><source>Norsk Entomologisk Tidsskrift</source><volume>20</volume>(<issue>1</issue>): <fpage>1</fpage>–<lpage>218</lpage>.</mixed-citation></ref><ref id="B35"><mixed-citation xmlns:xlink="http://www.w3.org/1999/xlink" xlink:type="simple"><person-group><name name-style="western"><surname>Lhomme</surname><given-names>P</given-names></name><name name-style="western"><surname>Hines</surname><given-names>HM</given-names></name></person-group> (<year>2018</year>) Ecology and evolution of cuckoo bumblebees. Annals of the Entomological Society of America 1–19. <ext-link xlink:type="simple" ext-link-type="doi" xlink:href="10.1093/aesa/say031">https://doi.org/10.1093/aesa/say031</ext-link></mixed-citation></ref><ref id="B75"><mixed-citation xmlns:xlink="http://www.w3.org/1999/xlink" xlink:type="simple"><person-group><name name-style="western"><surname>Williams</surname><given-names>PH</given-names></name><name name-style="western"><surname>Byvaltsev</surname><given-names>AM</given-names></name><name name-style="western"><surname>Cederberg</surname><given-names>B</given-names></name><name name-style="western"><surname>Berezin</surname><given-names>MV</given-names></name><name name-style="western"><surname>Ødegaard</surname><given-names>F</given-names></name><name name-style="western"><surname>Rasmussen</surname><given-names>C</given-names></name><name name-style="western"><surname>Richardson</surname><given-names>LL</given-names></name><name name-style="western"><surname>Huang</surname><given-names>J</given-names></name><name name-style="western"><surname>Sheffield</surname><given-names>CS</given-names></name><name name-style="western"><surname>Williams</surname><given-names>ST</given-names></name></person-group> (<year>2015</year>) Genes Suggest Ancestral Colour Polymorphism are Shared Across Morphologically Cryptic Species in Arctic bumblebees. PLoS ONE 10(12): e0144544 1–26 pp. <ext-link xlink:type="simple" ext-link-type="doi" xlink:href="10.1371/journal.pone.0144544">https://doi.org/10.1371/journal.pone.0144544</ext-link></mixed-citation></ref><ref id="B77"><mixed-citation xmlns:xlink="http://www.w3.org/1999/xlink" xlink:type="simple"><person-group><name name-style="western"><surname>Williams</surname><given-names>PH</given-names></name></person-group> (<year>2018</year>) Bumblebees of the World. London. <ext-link xlink:type="simple" ext-link-type="uri" xlink:href="http://www.nhm.ac.uk/research-curation/projects/bombus/index.html">http://www.nhm.ac.uk/research-curation/projects/bombus/index.html</ext-link></mixed-citation></ref><ref id="B76"><mixed-citation xmlns:xlink="http://www.w3.org/1999/xlink" xlink:type="simple"><person-group><name name-style="western"><surname>Williams</surname><given-names>PH</given-names></name><name name-style="western"><surname>Cannings</surname><given-names>SG</given-names></name><name name-style="western"><surname>Sheffield</surname><given-names>CS</given-names></name></person-group> (<year>2016</year>) <article-title>Cryptic subarctic diversity: a new bumblebee species from the Yukon and Alaska (<tp:taxon-name><tp:taxon-name-part taxon-name-part-type="order">Hymenoptera</tp:taxon-name-part></tp:taxon-name>: <tp:taxon-name><tp:taxon-name-part taxon-name-part-type="family">Apidae</tp:taxon-name-part></tp:taxon-name>).</article-title><source>Journal of natural history</source><volume>50</volume>(<issue>45–46</issue>): <fpage>2881</fpage>–<lpage>2893</lpage>. <ext-link xlink:type="simple" ext-link-type="doi" xlink:href="10.1080/00222933.2016.1214294">https://doi.org/10.1080/00222933.2016.1214294</ext-link></mixed-citation></ref><ref id="B39"><mixed-citation xmlns:xlink="http://www.w3.org/1999/xlink" xlink:type="simple"><person-group><name name-style="western"><surname>Martinet</surname><given-names>B</given-names></name><name name-style="western"><surname>Brasero</surname><given-names>N</given-names></name><name name-style="western"><surname>Lecocq</surname><given-names>T</given-names></name><name name-style="western"><surname>Biella</surname><given-names>P</given-names></name><name name-style="western"><surname>Valterová</surname><given-names>I</given-names></name><name name-style="western"><surname>Michez</surname><given-names>D</given-names></name><name name-style="western"><surname>Rasmont</surname><given-names>P</given-names></name></person-group> (<year>2018</year>) <article-title>Adding attractive semio-chemical trait refines the taxonomy of <italic><tp:taxon-name><tp:taxon-name-part taxon-name-part-type="genus">Alpinobombus</tp:taxon-name-part></tp:taxon-name></italic> (<tp:taxon-name><tp:taxon-name-part taxon-name-part-type="order">Hymenoptera</tp:taxon-name-part></tp:taxon-name>: <tp:taxon-name><tp:taxon-name-part taxon-name-part-type="family">Apidae</tp:taxon-name-part></tp:taxon-name>).</article-title><source>Apidologie</source><volume>49</volume>(<issue>6</issue>): <fpage>838</fpage>–<lpage>851</lpage>. <ext-link xlink:type="simple" ext-link-type="doi" xlink:href="10.1007/s13592-018-0611-1">https://doi.org/10.1007/s13592-018-0611-1</ext-link></mixed-citation></ref></ref-list></tp:taxon-treatment>
