# Supplementary material for: Pollinators on the polar edge of the Ecumene: taxonomy, phylogeography, and ecology of bumble bees from Novaya Zemlya
Source: Zookeys. 2019 Jul 24;866:85–115. doi: 10.3897/zookeys.866.35084 (PMC6669216; doi:10.3897/zookeys.866.35084)
Supplement: XML Treatment for Pyrobombus [file zookeys.866.35084-treatment4.xml]

<!DOCTYPE tp:taxon-treatment
  PUBLIC "-//TaxonX//DTD Taxonomic Treatment Publishing DTD v0 20100105//EN" "tax-treatment-NSO.dtd">
<tp:taxon-treatment xmlns:tp="http://www.plazi.org/taxpub"><tp:treatment-meta><kwd-group><label>Taxon classification</label><kwd><named-content xmlns:xlink="http://www.w3.org/1999/xlink" content-type="kingdom">Animalia</named-content></kwd><kwd><named-content xmlns:xlink="http://www.w3.org/1999/xlink" content-type="order">Hymenoptera</named-content></kwd><kwd><named-content xmlns:xlink="http://www.w3.org/1999/xlink" content-type="family">Apidae</named-content></kwd></kwd-group><mixed-citation publication-type="journal"><person-group><name><surname>Potapov</surname><given-names>Grigory S.</given-names></name><name><surname>Kondakov</surname><given-names>Alexander V.</given-names></name><name><surname>Filippov</surname><given-names>Boris Yu.</given-names></name><name><surname>Gofarov</surname><given-names>Mikhail Yu.</given-names></name><name><surname>Kolosova</surname><given-names>Yulia S.</given-names></name><name><surname>Spitsyn</surname><given-names>Vitaly M.</given-names></name><name><surname>Tomilova</surname><given-names>Alena A.</given-names></name><name><surname>Zubrii</surname><given-names>Natalia A.</given-names></name><name><surname>Bolotov</surname><given-names>Ivan N.</given-names></name></person-group><article-title>Pollinators on the polar edge of the Ecumene: taxonomy, phylogeography, and ecology of bumble bees from Novaya Zemlya</article-title><source>Zookeys</source><day>24</day><month>7</month><year>2019</year><volume>866</volume><fpage>85</fpage><lpage>115</lpage><pub-id pub-id-type="doi">10.3897/zookeys.866.35084</pub-id></mixed-citation></tp:treatment-meta><tp:nomenclature><label>Subgenus</label><tp:taxon-name>
                  <object-id xmlns:xlink="http://www.w3.org/1999/xlink" content-type="arpha" xlink:type="simple">23241425-2374-5ab9-968e-f2eb426b7d43</object-id>
                  <tp:taxon-name-part taxon-name-part-type="subgenus" reg="Pyrobombus">Pyrobombus</tp:taxon-name-part>
                </tp:taxon-name><tp:taxon-authority>Dalla Torre, 1880</tp:taxon-authority></tp:nomenclature><tp:treatment-sec sec-type="type species" id="SECID0E3GAK"><title>Type species.</title><p><italic><tp:taxon-name><tp:taxon-name-part taxon-name-part-type="genus" reg="Apis">Apis</tp:taxon-name-part><tp:taxon-name-part taxon-name-part-type="species" reg="hypnorum">hypnorum</tp:taxon-name-part></tp:taxon-name></italic> Linnaeus (by monotypy)</p><!--PageBreak --></tp:treatment-sec></tp:taxon-treatment>
