# Supplementary material for: Pollinators on the polar edge of the Ecumene: taxonomy, phylogeography, and ecology of bumble bees from Novaya Zemlya
Source: Zookeys. 2019 Jul 24;866:85–115. doi: 10.3897/zookeys.866.35084 (PMC6669216; doi:10.3897/zookeys.866.35084)
Supplement: XML Treatment for Bombus glacialis [file zookeys.866.35084-treatment5.xml]

<!DOCTYPE tp:taxon-treatment
  PUBLIC "-//TaxonX//DTD Taxonomic Treatment Publishing DTD v0 20100105//EN" "tax-treatment-NSO.dtd">
<tp:taxon-treatment xmlns:tp="http://www.plazi.org/taxpub"><tp:treatment-meta><kwd-group><label>Taxon classification</label><kwd><named-content xmlns:xlink="http://www.w3.org/1999/xlink" content-type="kingdom">Animalia</named-content></kwd><kwd><named-content xmlns:xlink="http://www.w3.org/1999/xlink" content-type="order">Hymenoptera</named-content></kwd><kwd><named-content xmlns:xlink="http://www.w3.org/1999/xlink" content-type="family">Apidae</named-content></kwd></kwd-group><mixed-citation publication-type="journal"><person-group><name><surname>Potapov</surname><given-names>Grigory S.</given-names></name><name><surname>Kondakov</surname><given-names>Alexander V.</given-names></name><name><surname>Filippov</surname><given-names>Boris Yu.</given-names></name><name><surname>Gofarov</surname><given-names>Mikhail Yu.</given-names></name><name><surname>Kolosova</surname><given-names>Yulia S.</given-names></name><name><surname>Spitsyn</surname><given-names>Vitaly M.</given-names></name><name><surname>Tomilova</surname><given-names>Alena A.</given-names></name><name><surname>Zubrii</surname><given-names>Natalia A.</given-names></name><name><surname>Bolotov</surname><given-names>Ivan N.</given-names></name></person-group><article-title>Pollinators on the polar edge of the Ecumene: taxonomy, phylogeography, and ecology of bumble bees from Novaya Zemlya</article-title><source>Zookeys</source><day>24</day><month>7</month><year>2019</year><volume>866</volume><fpage>85</fpage><lpage>115</lpage><pub-id pub-id-type="doi">10.3897/zookeys.866.35084</pub-id></mixed-citation></tp:treatment-meta><tp:nomenclature><tp:taxon-name>
                  <object-id xmlns:xlink="http://www.w3.org/1999/xlink" content-type="arpha" xlink:type="simple">fc4a5b96-91ce-5e2d-b2ed-946d7927b87c</object-id>
                  <tp:taxon-name-part taxon-name-part-type="genus" reg="Bombus">Bombus</tp:taxon-name-part>
                  <tp:taxon-name-part taxon-name-part-type="species" reg="glacialis">glacialis</tp:taxon-name-part>
                </tp:taxon-name><tp:taxon-authority>Friese, 1902</tp:taxon-authority><tp:nomenclature-citation-list><tp:nomenclature-citation><tp:taxon-name>
                      <tp:taxon-name-part taxon-name-part-type="genus" reg="Bombus">Bombus</tp:taxon-name-part>
                      <tp:taxon-name-part taxon-name-part-type="species" reg="lapponicus">lapponicus</tp:taxon-name-part>
                      <tp:taxon-name-part taxon-name-part-type="infraspecific-rank">subsp.</tp:taxon-name-part>
                      <tp:taxon-name-part taxon-name-part-type="subspecies" reg="glacialis">glacialis</tp:taxon-name-part>
                    </tp:taxon-name><comment><xref ref-type="bibr" rid="B15">Friese (1902)</xref>: 495 [introduced as Sparre-Schneider’s manuscript name]; <xref ref-type="bibr" rid="B16">Friese (1905)</xref>: 515.</comment></tp:nomenclature-citation><tp:nomenclature-citation><tp:taxon-name>
                      <tp:taxon-name-part taxon-name-part-type="genus" reg="Bombus">Bombus</tp:taxon-name-part>
                      <tp:taxon-name-part taxon-name-part-type="species" reg="lapponicus">lapponicus</tp:taxon-name-part>
                    </tp:taxon-name><comment>sensu Friese, 1923 non Fabricius, 1793. – <xref ref-type="bibr" rid="B20">Friese (1923)</xref>: 4.</comment></tp:nomenclature-citation><tp:nomenclature-citation><tp:taxon-name>
                      <tp:taxon-name-part taxon-name-part-type="genus" reg="Bombus">Bombus</tp:taxon-name-part>
                      <tp:taxon-name-part taxon-name-part-type="species" reg="lapponicus">lapponicus</tp:taxon-name-part>
                      <tp:taxon-name-part taxon-name-part-type="infraspecific-rank">var.</tp:taxon-name-part>
                      <tp:taxon-name-part taxon-name-part-type="variety" reg="errans">errans</tp:taxon-name-part>
                    </tp:taxon-name><comment>Friese, 1923: 4.</comment></tp:nomenclature-citation><tp:nomenclature-citation><tp:taxon-name>
                      <tp:taxon-name-part taxon-name-part-type="genus" reg="Bombus">Bombus</tp:taxon-name-part>
                      <tp:taxon-name-part taxon-name-part-type="species" reg="lapponicus">lapponicus</tp:taxon-name-part>
                      <tp:taxon-name-part taxon-name-part-type="infraspecific-rank">var.</tp:taxon-name-part>
                      <tp:taxon-name-part taxon-name-part-type="variety" reg="errans">errans</tp:taxon-name-part>
                      <tp:taxon-name-part taxon-name-part-type="infraspecific-rank">var.</tp:taxon-name-part>
                      <tp:taxon-name-part taxon-name-part-type="variety" reg="aberrans">aberrans</tp:taxon-name-part>
                    </tp:taxon-name><comment>Friese, 1923: 4 [intrasubspecific name (Art. 45.6.1 of ICZN), unavailable (Art. 45.5 of ICZN)].</comment></tp:nomenclature-citation><tp:nomenclature-citation><tp:taxon-name>
                      <tp:taxon-name-part taxon-name-part-type="genus" reg="Pratibombus">Pratibombus</tp:taxon-name-part>
                      <tp:taxon-name-part taxon-name-part-type="species" reg="glacialis">glacialis</tp:taxon-name-part>
                    </tp:taxon-name><comment>Sparre-Schneider, 1902. – <xref ref-type="bibr" rid="B67">Skorikov (1937)</xref>: 60.</comment></tp:nomenclature-citation><tp:nomenclature-citation><tp:taxon-name>
                      <tp:taxon-name-part taxon-name-part-type="genus" reg="Bombus">Bombus</tp:taxon-name-part>
                      <tp:taxon-name-part taxon-name-part-type="species" reg="glacialis">glacialis</tp:taxon-name-part>
                    </tp:taxon-name><comment>Sparre-Schneider, 1902. – <xref ref-type="bibr" rid="B44">Panfilov (1978)</xref>: 512.</comment></tp:nomenclature-citation><tp:nomenclature-citation><tp:taxon-name>
                      <tp:taxon-name-part taxon-name-part-type="genus" reg="Bombus">Bombus</tp:taxon-name-part>
                      <tp:taxon-name-part taxon-name-part-type="species" reg="glacialis">glacialis</tp:taxon-name-part>
                    </tp:taxon-name><comment>Friese, 1902. – <xref ref-type="bibr" rid="B57">Rasmont and Iserbyt (2014)</xref>; <xref ref-type="bibr" rid="B58">Rasmont et al. (2015)</xref>: 172; <xref ref-type="bibr" rid="B53">Potapov et al. (2018a)</xref>: 635.</comment></tp:nomenclature-citation></tp:nomenclature-citation-list></tp:nomenclature><tp:treatment-sec sec-type="type locality" id="SECID0EGNAK"><title>Type locality.</title><p>Nowaja Semlja [Novaya Zemlya] (<xref ref-type="bibr" rid="B15">Friese 1902</xref>).</p></tp:treatment-sec><tp:treatment-sec sec-type="material" id="SECID0EQNAK"><title>Type.</title><p>Syntype ♀ No. TSZX 7288 labelled “Nova Semlja. v. <italic>glacialis</italic> Sp. Schn.”, Sparre-Schneider’s type collection, Tromsø University Museum, Norway [examined and re-described by us (<xref ref-type="bibr" rid="B53">Potapov et al. 2018a</xref>)].</p></tp:treatment-sec><tp:treatment-sec sec-type="material" id="SECID0ENOAK"><title>Material examined (pinned specimens).</title><p><italic>Recent material examined</italic>: NOVAYA ZEMLYA, YUZHNY ISLAND: Malye Karmakuly, <named-content xmlns:xlink="http://www.w3.org/1999/xlink" content-type="dwc:verbatimCoordinates" xlink:type="simple"><named-content content-type="geo-json" specific-use="{&#34;type&#34;:&#34;Point&#34;,&#34;coordinates&#34;:[52.867100,72.399200]}" id="NCID0EPPAK" xlink:type="simple">72.3992°N, 52.8671°E</named-content></named-content>, meadow-like association in tundra, 27.vii.2015, 1♀, 1♂, Spitsyn leg. [<abbrev xmlns:xlink="http://www.w3.org/1999/xlink" content-type="institution" xlink:title="Russian Museum of the Biodiversity Hotspots" id="ABBRID0EUPAK" xlink:type="simple">RMBH</abbrev>]; Malye Karmakuly, <named-content xmlns:xlink="http://www.w3.org/1999/xlink" content-type="dwc:verbatimCoordinates" xlink:type="simple"><named-content content-type="geo-json" specific-use="{&#34;type&#34;:&#34;Point&#34;,&#34;coordinates&#34;:[52.780600,72.374200]}" id="NCID0E3PAK" xlink:type="simple">72.3742°N, 52.7806°E</named-content></named-content>, meadow-like association in tundra, 28.vii.2015, 2♀, 1☿, Spitsyn leg. [<abbrev xmlns:xlink="http://www.w3.org/1999/xlink" content-type="institution" xlink:title="Russian Museum of the Biodiversity Hotspots" id="ABBRID0EBQAK" xlink:type="simple">RMBH</abbrev>]; Malye Karmakuly, <named-content xmlns:xlink="http://www.w3.org/1999/xlink" content-type="dwc:verbatimCoordinates" xlink:type="simple"><named-content content-type="geo-json" specific-use="{&#34;type&#34;:&#34;Point&#34;,&#34;coordinates&#34;:[52.716700,72.373900]}" id="NCID0EJQAK" xlink:type="simple">72.3739°N, 52.7167°E</named-content></named-content>, meadow-like association in tundra, 5.viii.2015, 1♀, Spitsyn leg. [<abbrev xmlns:xlink="http://www.w3.org/1999/xlink" content-type="institution" xlink:title="Russian Museum of the Biodiversity Hotspots" id="ABBRID0EOQAK" xlink:type="simple">RMBH</abbrev>]; Malye Karmakuly, <named-content xmlns:xlink="http://www.w3.org/1999/xlink" content-type="dwc:verbatimCoordinates" xlink:type="simple"><named-content content-type="geo-json" specific-use="{&#34;type&#34;:&#34;Point&#34;,&#34;coordinates&#34;:[52.814300,72.422900]}" id="NCID0EWQAK" xlink:type="simple">72.4229°N, 52.8143°E</named-content></named-content>, meadow-like association in tundra, 6.viii.2015, 1☿, Spitsyn leg. [<abbrev xmlns:xlink="http://www.w3.org/1999/xlink" content-type="institution" xlink:title="Russian Museum of the Biodiversity Hotspots" id="ABBRID0E2QAK" xlink:type="simple">RMBH</abbrev>]; Bezymyannaya Bay, <named-content xmlns:xlink="http://www.w3.org/1999/xlink" content-type="dwc:verbatimCoordinates" xlink:type="simple"><named-content content-type="geo-json" specific-use="{&#34;type&#34;:&#34;Point&#34;,&#34;coordinates&#34;:[53.378100,72.833800]}" id="NCID0EDRAK" xlink:type="simple">72.8338°N, 53.3781°E</named-content></named-content>, tundra with <italic><tp:taxon-name><tp:taxon-name-part taxon-name-part-type="genus" reg="Astragalus">Astragalus</tp:taxon-name-part><tp:taxon-name-part taxon-name-part-type="species" reg="alpinus">alpinus</tp:taxon-name-part></tp:taxon-name></italic>, 23.vii.2017, 5☿, Spitsyn leg. [<abbrev xmlns:xlink="http://www.w3.org/1999/xlink" content-type="institution" xlink:title="Russian Museum of the Biodiversity Hotspots" id="ABBRID0ETRAK" xlink:type="simple">RMBH</abbrev>]; Bezymyannaya Bay, <named-content xmlns:xlink="http://www.w3.org/1999/xlink" content-type="dwc:verbatimCoordinates" xlink:type="simple"><named-content content-type="geo-json" specific-use="{&#34;type&#34;:&#34;Point&#34;,&#34;coordinates&#34;:[53.841100,72.812000]}" id="NCID0E2RAK" xlink:type="simple">72.8120°N, 53.8411°E</named-content></named-content>, tundra with <italic><tp:taxon-name><tp:taxon-name-part taxon-name-part-type="genus" reg="Astragalus">Astragalus</tp:taxon-name-part><tp:taxon-name-part taxon-name-part-type="species" reg="alpinus">alpinus</tp:taxon-name-part></tp:taxon-name></italic>, 23.vii.2017, 1☿, Spitsyn leg. [<abbrev xmlns:xlink="http://www.w3.org/1999/xlink" content-type="institution" xlink:title="Russian Museum of the Biodiversity Hotspots" id="ABBRID0ELSAK" xlink:type="simple">RMBH</abbrev>]; Bezymyannaya Bay, <named-content xmlns:xlink="http://www.w3.org/1999/xlink" content-type="dwc:verbatimCoordinates" xlink:type="simple"><named-content content-type="geo-json" specific-use="{&#34;type&#34;:&#34;Point&#34;,&#34;coordinates&#34;:[53.633500,72.866700]}" id="NCID0ETSAK" xlink:type="simple">72.8667°N, 53.6335°E</named-content></named-content>, tundra with <italic><tp:taxon-name><tp:taxon-name-part taxon-name-part-type="genus" reg="Hedysarum">Hedysarum</tp:taxon-name-part><tp:taxon-name-part taxon-name-part-type="species" reg="arcticum">arcticum</tp:taxon-name-part></tp:taxon-name></italic>, 19–21.vii.2017, 1☿, Spitsyn leg. [<abbrev xmlns:xlink="http://www.w3.org/1999/xlink" content-type="institution" xlink:title="Russian Museum of the Biodiversity Hotspots" id="ABBRID0EDTAK" xlink:type="simple">RMBH</abbrev>]; Bezymyannaya Bay, <named-content xmlns:xlink="http://www.w3.org/1999/xlink" content-type="dwc:verbatimCoordinates" xlink:type="simple"><named-content content-type="geo-json" specific-use="{&#34;type&#34;:&#34;Point&#34;,&#34;coordinates&#34;:[53.713400,72.852800]}" id="NCID0ELTAK" xlink:type="simple">72.8528°N, 53.7134°E</named-content></named-content>, tundra with <italic><tp:taxon-name><tp:taxon-name-part taxon-name-part-type="genus" reg="Astragalus">Astragalus</tp:taxon-name-part><tp:taxon-name-part taxon-name-part-type="species" reg="alpinus">alpinus</tp:taxon-name-part></tp:taxon-name></italic>, 19–26.vii.2017, 1♀, 6☿, Spitsyn leg. [<abbrev xmlns:xlink="http://www.w3.org/1999/xlink" content-type="institution" xlink:title="Russian Museum of the Biodiversity Hotspots" id="ABBRID0E2TAK" xlink:type="simple">RMBH</abbrev>]; Bezymyannaya Bay, <named-content xmlns:xlink="http://www.w3.org/1999/xlink" content-type="dwc:verbatimCoordinates" xlink:type="simple"><named-content content-type="geo-json" specific-use="{&#34;type&#34;:&#34;Point&#34;,&#34;coordinates&#34;:[53.733900,72.833500]}" id="NCID0EDUAK" xlink:type="simple">72.8335°N, 53.7339°E</named-content></named-content>, meadow-like association with <italic><tp:taxon-name><tp:taxon-name-part taxon-name-part-type="genus" reg="Artemisia">Artemisia</tp:taxon-name-part><tp:taxon-name-part taxon-name-part-type="species" reg="tilesii">tilesii</tp:taxon-name-part></tp:taxon-name></italic> and <italic><tp:taxon-name><tp:taxon-name-part taxon-name-part-type="genus" reg="Salix">Salix</tp:taxon-name-part><tp:taxon-name-part taxon-name-part-type="species" reg="lanata">lanata</tp:taxon-name-part></tp:taxon-name></italic>, 19–26.vii.2017, 2☿, Spitsyn leg. [<abbrev xmlns:xlink="http://www.w3.org/1999/xlink" content-type="institution" xlink:title="Russian Museum of the Biodiversity Hotspots" id="ABBRID0E5UAK" xlink:type="simple">RMBH</abbrev>]. <italic>Historical material examined</italic>: NOVAYA ZEMLYA, YUZHNY ISLAND: Matochkin Shar Strait, 12.vii.1925, 1♀, Vakulenko leg. [<named-content xmlns:xlink="http://www.w3.org/1999/xlink" content-type="dwc:institutional_code" xlink:type="simple">NHMUK</named-content>]; Kostin Shar Strait, 19.vii.1895, 1♀, collector unknown [<abbrev xmlns:xlink="http://www.w3.org/1999/xlink" content-type="institution" xlink:title="Tromsø University Museum" id="ABBRID0E3VAK" xlink:type="simple">TMU</abbrev>]; Matochkin Shar Strait, near broadcast station, 3.vii.1924, 1♀, Tolmachev leg. [<named-content xmlns:xlink="http://www.w3.org/1999/xlink" content-type="dwc:institutional_code" xlink:type="simple">ZMMU</named-content>]; Matochkin Shar Strait, slope near the mouth of Nochuev Stream, on <italic><tp:taxon-name><tp:taxon-name-part taxon-name-part-type="genus" reg="Polemonium">Polemonium</tp:taxon-name-part><tp:taxon-name-part taxon-name-part-type="species" reg="boreale">boreale</tp:taxon-name-part></tp:taxon-name></italic>, 31.vii.1925, 1♂, Vakulenko leg. [<named-content xmlns:xlink="http://www.w3.org/1999/xlink" content-type="dwc:institutional_code" xlink:type="simple">ZMMU</named-content>]; Peschanka River, 22.viii.1902, 1♂, collector unknown [<named-content xmlns:xlink="http://www.w3.org/1999/xlink" content-type="dwc:institutional_code" xlink:type="simple">ZISP</named-content>]; Matochkin Shar Strait, near broadcast station, 21.vi.1924, 3.vii.1924, 12.vii.1924, 18.vii.1924, 11.viii.1924, 5♀, Tolmachev leg. [<named-content xmlns:xlink="http://www.w3.org/1999/xlink" content-type="dwc:institutional_code" xlink:type="simple">ZISP</named-content>]; Matochkin Shar Strait, 13–15.vii.1924, 2♀, Tolmachev leg. [<named-content xmlns:xlink="http://www.w3.org/1999/xlink" content-type="dwc:institutional_code" xlink:type="simple">ZISP</named-content>]; Matochkin Shar Strait, slope near Nochuev Stream, 23.vii.1924, 1♀, Tolmachev leg. [<named-content xmlns:xlink="http://www.w3.org/1999/xlink" content-type="dwc:institutional_code" xlink:type="simple">ZISP</named-content>]; Matochkin Shar Strait, Poperechniy Cape, 5.viii.1924, 1♀, <!--PageBreak -->1☿, 2♂, Tolmachev leg. [<named-content xmlns:xlink="http://www.w3.org/1999/xlink" content-type="dwc:institutional_code" xlink:type="simple">ZISP</named-content>]; Matochkin Shar Strait, on <italic><tp:taxon-name><tp:taxon-name-part taxon-name-part-type="genus" reg="Salix">Salix</tp:taxon-name-part><tp:taxon-name-part taxon-name-part-type="species" reg="arctica">arctica</tp:taxon-name-part></tp:taxon-name></italic>, 2.vii.1925, 2♀, Tolmachev leg. [<named-content xmlns:xlink="http://www.w3.org/1999/xlink" content-type="dwc:institutional_code" xlink:type="simple">ZISP</named-content>]; Matochkin Shar Strait, on <italic><tp:taxon-name><tp:taxon-name-part taxon-name-part-type="genus" reg="Saxifraga">Saxifraga</tp:taxon-name-part><tp:taxon-name-part taxon-name-part-type="species" reg="oppositifolia">oppositifolia</tp:taxon-name-part></tp:taxon-name></italic>, 2.vii.1925, 1♀, Tolmachev leg. [<named-content xmlns:xlink="http://www.w3.org/1999/xlink" content-type="dwc:institutional_code" xlink:type="simple">ZISP</named-content>]; Matochkin Shar Strait, nest of bumble bee, 2.vii.1925, 1♀, 10☿, Tolmachev leg. [<named-content xmlns:xlink="http://www.w3.org/1999/xlink" content-type="dwc:institutional_code" xlink:type="simple">ZISP</named-content>]; Matochkin Shar Strait, Nochuev Stream, on <italic><tp:taxon-name><tp:taxon-name-part taxon-name-part-type="genus" reg="Astragalus">Astragalus</tp:taxon-name-part><tp:taxon-name-part taxon-name-part-type="species" reg="umbellatus">umbellatus</tp:taxon-name-part></tp:taxon-name></italic>, 18.vii.1925, 2☿, Tolmachev leg. [<named-content xmlns:xlink="http://www.w3.org/1999/xlink" content-type="dwc:institutional_code" xlink:type="simple">ZISP</named-content>]; Matochkin Shar Strait, Nochuev Stream, 1.viii.1925; 1♀, Tolmachev leg. [<named-content xmlns:xlink="http://www.w3.org/1999/xlink" content-type="dwc:institutional_code" xlink:type="simple">ZISP</named-content>]; plateau, 1.viii.1925, 1☿, Tolmachev leg. [<named-content xmlns:xlink="http://www.w3.org/1999/xlink" content-type="dwc:institutional_code" xlink:type="simple">ZISP</named-content>]; Matochkin Shar Strait, coast, 9.vi.1925, 1♀, Vakulenko leg. [<named-content xmlns:xlink="http://www.w3.org/1999/xlink" content-type="dwc:institutional_code" xlink:type="simple">ZISP</named-content>]; Matochkin Shar Strait, slope of Blizhnyaya Mountain, 21.vi.1925, 3♀, Vakulenko leg. [<named-content xmlns:xlink="http://www.w3.org/1999/xlink" content-type="dwc:institutional_code" xlink:type="simple">ZISP</named-content>]; Matochkin Shar Strait, 6.vii.1925, 9.vii.1925, 10.vii.1925, 4♀, Vakulenko leg. [<named-content xmlns:xlink="http://www.w3.org/1999/xlink" content-type="dwc:institutional_code" xlink:type="simple">ZISP</named-content>]; Matochkin Shar Strait, burrow of lemming, 15.vii.1925, 1♀, Vakulenko leg. [<named-content xmlns:xlink="http://www.w3.org/1999/xlink" content-type="dwc:institutional_code" xlink:type="simple">ZISP</named-content>]. NOVAYA ZEMLYA, SEVERNY ISLAND: Verkhnyaya Tyulenya Bay, nest of bumble bee, 9.vii.1901, 9☿, Timofeev leg. [<named-content xmlns:xlink="http://www.w3.org/1999/xlink" content-type="dwc:institutional_code" xlink:type="simple">ZISP</named-content>]; Chekin Bay, 27.vii.1901, 1♀, Timofeev leg. [<named-content xmlns:xlink="http://www.w3.org/1999/xlink" content-type="dwc:institutional_code" xlink:type="simple">ZISP</named-content>]; Krestovaya Bay, 10–12.viii.1909, 1♀, 4♂, Rusanov leg. [<named-content xmlns:xlink="http://www.w3.org/1999/xlink" content-type="dwc:institutional_code" xlink:type="simple">ZISP</named-content>]; Krestovaya Bay, 22.vii.1910, 1♀, 2☿, 4♂, Sosnovskiy leg. [<named-content xmlns:xlink="http://www.w3.org/1999/xlink" content-type="dwc:institutional_code" xlink:type="simple">ZISP</named-content>]; Belushya Bay, 5.vii.1925, 7.vii.1925, 2♀, Vakulenko leg. [<named-content xmlns:xlink="http://www.w3.org/1999/xlink" content-type="dwc:institutional_code" xlink:type="simple">ZISP</named-content>].</p><p><bold>Phenology.</bold> This species has the longest flight period among Novaya Zemlya bumble bees that lasts from early June or mid-June to late August (Fig. <xref ref-type="fig" rid="F8">8A</xref>). Its workers are appeared in early July, while the flight of males starts in late July.</p><p><bold>Distribution.</bold> Yuzhny Island and the southern edge of Severny Island of the Novaya Zemlya Archipelago, probably also Wrangel Island (<xref ref-type="bibr" rid="B4">Berezin 1990</xref>; <xref ref-type="bibr" rid="B10">Chernov 2008</xref>; <xref ref-type="bibr" rid="B53">Potapov et al. 2018a</xref>). The records from the Kanin Peninsula and Kolguev Island (<xref ref-type="bibr" rid="B50">Poppius 1908</xref>; <xref ref-type="bibr" rid="B49">Pittioni 1943</xref>) are highly questionable (<xref ref-type="bibr" rid="B53">Potapov et al. 2018a</xref>).</p><p><bold>Taxonomic comments.</bold> The results of our previous integrative study indicate that <italic><tp:taxon-name><tp:taxon-name-part taxon-name-part-type="genus" reg="Bombus">Bombus</tp:taxon-name-part><tp:taxon-name-part taxon-name-part-type="species" reg="glacialis">glacialis</tp:taxon-name-part></tp:taxon-name></italic> is a separate bumble bee species that is phylogenetically and morphologically distinct from the other taxa in the <italic><tp:taxon-name><tp:taxon-name-part taxon-name-part-type="genus" reg="Bombus">B.</tp:taxon-name-part><tp:taxon-name-part taxon-name-part-type="species" reg="lapponicus">lapponicus</tp:taxon-name-part></tp:taxon-name></italic> complex (<xref ref-type="bibr" rid="B53">Potapov et al. 2018a</xref>).</p></tp:treatment-sec><tp:treatment-sec><!--Section generated to contain objects referenced in tp:taxon-treatment.--><fig id="F8" position="float" orientation="portrait"><object-id xmlns:xlink="http://www.w3.org/1999/xlink" content-type="doi" xlink:type="simple">10.3897/zookeys.866.35084.figure8</object-id><object-id xmlns:xlink="http://www.w3.org/1999/xlink" content-type="arpha" xlink:type="simple">ce955e65-08d1-53e9-9038-288851b49188</object-id><label>Figure 8.</label><caption><p>Phenology of bumble bees from Novaya Zemlya by ten-day periods (summary data from the historical and recent samples). (<bold>A</bold>) <italic><tp:taxon-name><tp:taxon-name-part taxon-name-part-type="genus" reg="Bombus">Bombus</tp:taxon-name-part><tp:taxon-name-part taxon-name-part-type="species" reg="glacialis">glacialis</tp:taxon-name-part></tp:taxon-name></italic> (<italic>N</italic> = 92 specimens). (<bold>B</bold>) <italic><tp:taxon-name><tp:taxon-name-part taxon-name-part-type="genus" reg="Bombus">B.</tp:taxon-name-part><tp:taxon-name-part taxon-name-part-type="species" reg="pyrrhopygus">pyrrhopygus</tp:taxon-name-part></tp:taxon-name></italic> (<italic>N</italic> = 23 specimens). (<bold>C</bold>) <italic><tp:taxon-name><tp:taxon-name-part taxon-name-part-type="genus" reg="Bombus">B.</tp:taxon-name-part><tp:taxon-name-part taxon-name-part-type="species" reg="hyperboreus">hyperboreus</tp:taxon-name-part></tp:taxon-name></italic> (<italic>N</italic> = 15 specimens).</p></caption><graphic xmlns:xlink="http://www.w3.org/1999/xlink" xlink:href="zookeys-866-085-g008.jpg" position="float" orientation="portrait" xlink:type="simple" id="oo_320148.jpg"><uri content-type="original_file" xlink:type="simple">https://binary.pensoft.net/fig/320148</uri></graphic></fig></tp:treatment-sec><ref-list><ref id="B15"><mixed-citation xmlns:xlink="http://www.w3.org/1999/xlink" xlink:type="simple"><person-group><name name-style="western"><surname>Friese</surname><given-names>H</given-names></name></person-group> (<year>1902</year>) <article-title>Die arktischen Hymenopteren, mit Ausschluss der Tenthrediniden.</article-title> In: <person-group><name name-style="western"><surname>Römer</surname><given-names>F</given-names></name><name name-style="western"><surname>Schaudinn</surname><given-names>F</given-names></name></person-group> (<role>Eds</role>) <issue-title>Fauna Arctica: eine Zusammenstellung der arktischen Tierformen, mit besonderer Berücksichtigung des Spitzbergen-Gebietes auf Grund der Ergebnisse der Deutschen Expedition in das Nördlichen Eismeer im Jahre 1889.</issue-title><source>Band 2. Verlag von Gustav Fischer, Jena</source>, <fpage>439</fpage>–<lpage>500</lpage>.</mixed-citation></ref><ref id="B16"><mixed-citation xmlns:xlink="http://www.w3.org/1999/xlink" xlink:type="simple"><person-group><name name-style="western"><surname>Friese</surname><given-names>H</given-names></name></person-group> (<year>1905</year>) <article-title>Neue oder wenig bekannte Hummeln des Russischen Reiches (<tp:taxon-name><tp:taxon-name-part taxon-name-part-type="order">Hymenoptera</tp:taxon-name-part></tp:taxon-name>). Annuaire du Musée Zoologique de l’Académie Impériale des Sciences de St.</article-title><source>-Pétersbourg</source><volume>9</volume>: <fpage>507</fpage>–<lpage>523</lpage>.</mixed-citation></ref><ref id="B20"><mixed-citation xmlns:xlink="http://www.w3.org/1999/xlink" xlink:type="simple"><person-group><name name-style="western"><surname>Friese</surname><given-names>H</given-names></name></person-group> (<year>1923</year>) <tp:taxon-name><tp:taxon-name-part taxon-name-part-type="order">Hymenoptera</tp:taxon-name-part></tp:taxon-name>, <tp:taxon-name><tp:taxon-name-part taxon-name-part-type="family">Apidae</tp:taxon-name-part></tp:taxon-name>. Report of the scientific results of the Norwegian expedition to Novaya Zemlya 1921 14: 3–9.</mixed-citation></ref><ref id="B67"><mixed-citation xmlns:xlink="http://www.w3.org/1999/xlink" xlink:type="simple"><person-group><name name-style="western"><surname>Skorikov</surname><given-names>AS</given-names></name></person-group> (<year>1937</year>) <article-title>Die grönländischen Hummeln im Aspekte der Zirkumpolarfauna.</article-title><source>Entomologiske Meddelelser</source><volume>20</volume>: <fpage>37</fpage>–<lpage>64</lpage>.</mixed-citation></ref><ref id="B44"><mixed-citation xmlns:xlink="http://www.w3.org/1999/xlink" xlink:type="simple"><person-group><name name-style="western"><surname>Panfilov</surname><given-names>DV</given-names></name></person-group> (<year>1978</year>) <article-title>The keys for the species of Family <tp:taxon-name><tp:taxon-name-part taxon-name-part-type="family">Apidae</tp:taxon-name-part></tp:taxon-name> – Bees.</article-title> In: <person-group><name name-style="western"><surname>Medvedev</surname><given-names>GS</given-names></name></person-group> (<role>Ed.</role>) <issue-title>The keys for insects of the European part of USSR 3(1).</issue-title><source>Nauka, Leningrad</source>, <fpage>508</fpage>–<lpage>519</lpage>.</mixed-citation></ref><ref id="B57"><mixed-citation xmlns:xlink="http://www.w3.org/1999/xlink" xlink:type="simple"><person-group><name name-style="western"><surname>Rasmont</surname><given-names>P</given-names></name><name name-style="western"><surname>Iserbyt</surname><given-names>S</given-names></name></person-group> (<year>2014</year>) Atlas of the European Bees: genus <italic><tp:taxon-name><tp:taxon-name-part taxon-name-part-type="genus">Bombus</tp:taxon-name-part></tp:taxon-name></italic>. 3d Edition. STEP Project, Atlas <tp:taxon-name><tp:taxon-name-part taxon-name-part-type="order">Hymenoptera</tp:taxon-name-part></tp:taxon-name>, Mons, Gembloux. Available at <ext-link xlink:type="simple" ext-link-type="uri" xlink:href="http://www.atlashymenoptera.net/page.asp?ID=169">http://www.atlashymenoptera.net/page.asp?ID=169</ext-link></mixed-citation></ref><ref id="B58"><mixed-citation xmlns:xlink="http://www.w3.org/1999/xlink" xlink:type="simple"><person-group><name name-style="western"><surname>Rasmont</surname><given-names>P</given-names></name><name name-style="western"><surname>Franzén</surname><given-names>M</given-names></name><name name-style="western"><surname>Lecocq</surname><given-names>T</given-names></name><name name-style="western"><surname>Harpke</surname><given-names>A</given-names></name><name name-style="western"><surname>Roberts</surname><given-names>SPM</given-names></name><name name-style="western"><surname>Biesmeijer</surname><given-names>JC</given-names></name><name name-style="western"><surname>Castro</surname><given-names>L</given-names></name><name name-style="western"><surname>Cederberg</surname><given-names>B</given-names></name><name name-style="western"><surname>Dvořák</surname><given-names>L</given-names></name><name name-style="western"><surname>Fitzpatrick</surname><given-names>U</given-names></name><name name-style="western"><surname>Gonseth</surname><given-names>Y</given-names></name><name name-style="western"><surname>Haubruge</surname><given-names>E</given-names></name><name name-style="western"><surname>Mahé</surname><given-names>G</given-names></name><name name-style="western"><surname>Manino</surname><given-names>A</given-names></name><name name-style="western"><surname>Michez</surname><given-names>D</given-names></name><name name-style="western"><surname>Neumayer</surname><given-names>J</given-names></name><name name-style="western"><surname>Ødegaard</surname><given-names>F</given-names></name><name name-style="western"><surname>Paukkunen</surname><given-names>J</given-names></name><name name-style="western"><surname>Pawlikowski</surname><given-names>T</given-names></name><name name-style="western"><surname>Potts</surname><given-names>SG</given-names></name><name name-style="western"><surname>Reemer</surname><given-names>M</given-names></name><name name-style="western"><surname>Settele</surname><given-names>J</given-names></name><name name-style="western"><surname>Straka</surname><given-names>J</given-names></name><name name-style="western"><surname>Schweiger</surname><given-names>O</given-names></name></person-group> (<year>2015</year>) <article-title>Climatic risk and distribution atlas of European bumblebees.</article-title><source>Biorisk</source><volume>10</volume>: <fpage>1</fpage>–<lpage>246</lpage>. <ext-link xlink:type="simple" ext-link-type="doi" xlink:href="10.3897/biorisk.10.4749">https://doi.org/10.3897/biorisk.10.4749</ext-link></mixed-citation></ref><ref id="B53"><mixed-citation xmlns:xlink="http://www.w3.org/1999/xlink" xlink:type="simple"><person-group><name name-style="western"><surname>Potapov</surname><given-names>GS</given-names></name><name name-style="western"><surname>Kondakov</surname><given-names>AV</given-names></name><name name-style="western"><surname>Spitsyn</surname><given-names>VM</given-names></name><name name-style="western"><surname>Filippov</surname><given-names>BY</given-names></name><name name-style="western"><surname>Kolosova</surname><given-names>YS</given-names></name><name name-style="western"><surname>Zubrii</surname><given-names>NA</given-names></name><name name-style="western"><surname>Bolotov</surname><given-names>IN</given-names></name></person-group> (<year>2018a</year>) <article-title>An integrative taxonomic approach confirms the valid status of <italic><tp:taxon-name><tp:taxon-name-part taxon-name-part-type="genus">Bombus</tp:taxon-name-part><tp:taxon-name-part taxon-name-part-type="species">glacialis</tp:taxon-name-part></tp:taxon-name></italic>, an endemic bumblebee species of the High Arctic.</article-title><source>Polar Biology</source><volume>41</volume>(<issue>4</issue>): <fpage>629</fpage>–<lpage>642</lpage>. <ext-link xlink:type="simple" ext-link-type="doi" xlink:href="10.1007/s00300-017-2224-y">https://doi.org/10.1007/s00300-017-2224-y</ext-link></mixed-citation></ref><ref id="B4"><mixed-citation xmlns:xlink="http://www.w3.org/1999/xlink" xlink:type="simple"><person-group><name name-style="western"><surname>Berezin</surname><given-names>MV</given-names></name></person-group> (<year>1990</year>) <article-title>Ecology and nesting of bumblebees on Wrangel Island.</article-title> In: <person-group><name name-style="western"><surname>Kipyatkov</surname><given-names>VE</given-names></name></person-group> (<role>Ed.</role>) <issue-title>Proceedings of Colloquia of All-Union Entomological Society Section for the Study of Social Insects, 1st Colloquium, Leningrad (USSR), October 1990.</issue-title><source>VIEMS, Leningrad</source>, <fpage>19</fpage>–<lpage>28</lpage>.</mixed-citation></ref><ref id="B10"><mixed-citation xmlns:xlink="http://www.w3.org/1999/xlink" xlink:type="simple"><person-group><name name-style="western"><surname>Chernov</surname><given-names>YI</given-names></name></person-group> (<year>2008</year>) <source>Ecology and Biogeography. Selected works.</source><publisher-name>KMK Scientific Press Ltd.</publisher-name>, <publisher-loc>Moscow</publisher-loc>, <size units="page">580 pp</size>.</mixed-citation></ref><ref id="B50"><mixed-citation xmlns:xlink="http://www.w3.org/1999/xlink" xlink:type="simple"><person-group><name name-style="western"><surname>Poppius</surname><given-names>B</given-names></name></person-group> (<year>1908</year>) <article-title>Zur Kenntnis der Hummel-Fauna der Halbinsel Kanin.</article-title><source>Meddelanden af Societas pro Fauna et Flora Fennica</source><volume>34</volume>: <fpage>85</fpage>–<lpage>89</lpage>.</mixed-citation></ref><ref id="B49"><mixed-citation xmlns:xlink="http://www.w3.org/1999/xlink" xlink:type="simple"><person-group><name name-style="western"><surname>Pittioni</surname><given-names>B</given-names></name></person-group> (<year>1943</year>) <article-title>Die boreoalpinen Hummeln und Schmarotzerhummeln (Hymen., <tp:taxon-name><tp:taxon-name-part taxon-name-part-type="family">Apidae</tp:taxon-name-part></tp:taxon-name>, <tp:taxon-name><tp:taxon-name-part taxon-name-part-type="subfamily">Bombinae</tp:taxon-name-part></tp:taxon-name>). Teil 2.</article-title><source>Mitteilungen aus den Königlichen Naturwissenschaftlichen Instituten in Sofia</source><volume>16</volume>: <fpage>1</fpage>–<lpage>78</lpage>.</mixed-citation></ref></ref-list></tp:taxon-treatment>
