# Supplementary material for: Pollinators on the polar edge of the Ecumene: taxonomy, phylogeography, and ecology of bumble bees from Novaya Zemlya
Source: Zookeys. 2019 Jul 24;866:85–115. doi: 10.3897/zookeys.866.35084 (PMC6669216; doi:10.3897/zookeys.866.35084)
Supplement: Supplementary material 2 [file zookeys-866-085-s002.xlsx]

## Sheet: Dataset
Table S3. Samples of bumble bees from Novaya Zemlya examined in this study
Locality	N	E	Date	Habitat	Collector	Species	Caste	N	Depository*
Malye Karmakuly	72.3992	52.8671	27.vii.2015	Meadow-like association in tundra	Spitsyn	Bombus glacialis	Queen	1	RMBH
Malye Karmakuly	72.3992	52.8671	27.vii.2015	Meadow-like association in tundra	Spitsyn	Bombus glacialis	Male	1	RMBH
Malye Karmakuly	72.3992	52.8671	27.vii.2015	Meadow-like association in tundra	Spitsyn	Bombus pyrrhopygus	Queen	2	RMBH
Malye Karmakuly	72.3992	52.8671	27.vii.2015	Meadow-like association in tundra	Spitsyn	Bombus hyperboreus	Queen	1	RMBH
Malye Karmakuly	72.3742	52.7806	28.vii.2015	Meadow-like association in tundra	Spitsyn	Bombus glacialis	Queen	2	RMBH
Malye Karmakuly	72.3742	52.7806	28.vii.2015	Meadow-like association in tundra	Spitsyn	Bombus glacialis	Worker	1	RMBH
Malye Karmakuly	72.3742	52.7806	28.vii.2015	Meadow-like association in tundra	Spitsyn	Bombus pyrrhopygus	Worker	1	RMBH
Malye Karmakuly	72.3754	52.7241	30.vii.2015	Meadow-like association in tundra	Spitsyn	Bombus pyrrhopygus	Queen	1	RMBH
Malye Karmakuly	72.3739	52.7167	5.viii.2015	Meadow-like association in tundra	Spitsyn	Bombus glacialis	Queen	1	RMBH
Malye Karmakuly	72.4229	52.8143	6.viii.2015	Meadow-like association in tundra	Spitsyn	Bombus glacialis	Worker	1	RMBH
Malye Karmakuly	72.3905	52.7167	9.viii.2015	Meadow-like association in tundra	Spitsyn	Bombus pyrrhopygus	Queen	1	RMBH
Bezymyannaya Bay	72.8169	53.7843	21.vii.2017	Tundra with Astragalus alpinus	Spitsyn	Bombus pyrrhopygus	Queen	1	RMBH
Bezymyannaya Bay	72.8338	53.3781	23.vii.2017	Tundra with Astragalus alpinus	Spitsyn	Bombus glacialis	Worker	5	RMBH
Bezymyannaya Bay	72.8338	53.3781	23.vii.2017	Tundra with Astragalus alpinus	Spitsyn	Bombus pyrrhopygus	Queen	1	RMBH
Bezymyannaya Bay	72.812	53.8411	23.vii.2017	Tundra with Astragalus alpinus	Spitsyn	Bombus glacialis	Worker	1	RMBH
Bezymyannaya Bay	72.8781	53.6303	23.vii.2017	Tundra with Hedysarum arcticum	Spitsyn	Bombus pyrrhopygus	Worker	1	RMBH
Bezymyannaya Bay	72.8667	53.6335	19-21.vii.2017	Tundra with Hedysarum arcticum	Spitsyn	Bombus glacialis	Worker	1	RMBH
Bezymyannaya Bay	72.8667	53.6335	19-21.vii.2017	Tundra with Hedysarum arcticum	Spitsyn	Bombus pyrrhopygus	Queen	1	RMBH
Bezymyannaya Bay	72.8528	53.7134	19-26.vii.2017	Tundra with Astragalus alpinus	Spitsyn	Bombus glacialis	Queen	1	RMBH
Bezymyannaya Bay	72.8528	53.7134	19-26.vii.2017	Tundra with Astragalus alpinus	Spitsyn	Bombus glacialis	Worker	6	RMBH
Bezymyannaya Bay	72.8528	53.7134	19-26.vii.2017	Tundra with Astragalus alpinus	Spitsyn	Bombus hyperboreus	Queen	1	RMBH
Bezymyannaya Bay	72.8335	53.7339	19-26.vii.2017	Meadow-like association with Artemisia tilesii and Salix lanata	Spitsyn	Bombus glacialis	Worker	2	RMBH
Bezymyannaya Bay	72.8335	53.7339	19-26.vii.2017	Meadow-like association with Artemisia tilesii and Salix lanata	Spitsyn	Bombus pyrrhopygus	Queen	1	RMBH
Bezymyannaya Bay	72.8335	53.7339	19-26.vii.2017	Meadow-like association with Artemisia tilesii and Salix lanata	Spitsyn	Bombus hyperboreus	Queen	1	RMBH
Matochkin Shar Strait	73.2	56.4	12.vii.1925	N/A	Vakulenko	Bombus glacialis	Queen	1	NHMUK
N/A	N/A	N/A	N/A	N/A	N/A	Bombus pyrrhopygus	Queen	5	NHMUK
N/A	N/A	N/A	N/A	N/A	N/A	Bombus hyperboreus	Queen	1	NHMUK
N/A	N/A	N/A	N/A	N/A	N/A	Bombus glacialis	Queen	1	TMU
Kostin Shar Strait	71.1	53.7	19.vii.1895	N/A	N/A	Bombus glacialis	Queen	1	TMU
Matochkin Shar Strait, broadcast station	73.2	56.4	3.vii.1924	N/A	Tolmachev	Bombus glacialis	Queen	1	ZMMU
Matochkin Shar Strait, Nochuev Stream	73.2	56.3	31.vii.1925	N/A	Vakulenko	Bombus glacialis	Male	1	ZMMU
Krestovaya Bay	74	55.5	10-12.viii.1909	N/A	Rusanov	Bombus hyperboreus	Male	1	ZMMU
Kostin Shar Strait, Propastshaya Bay	71.1	53.7	16.viii.1925	N/A	Pokrovskiy	Bombus hyperboreus	Queen	1	ZMMU
Matochkin Shar Strait	73.2	56.4	11.viii.1925	N/A	Pokrovskiy	Bombus pyrrhopygus	Queen	1	ZMMU
Verkhnyaya Tyulenya Bay	73.3	56	9.vii.1901	N/A	Timofeev	Bombus glacialis	Worker	9	ZISP
Chekin Bay	73.5	57	27.vii.1901	N/A	Timofeev	Bombus glacialis	Queen	1	ZISP
Peschanka River	73.2	53.6	22.viii.1902	N/A	N/A	Bombus glacialis	Male	1	ZISP
Krestovaya Bay	74	55.5	10-12.viii.1909	N/A	Rusanov	Bombus glacialis	Queen	1	ZISP
Krestovaya Bay	74	55.5	10-12.viii.1909	N/A	Rusanov	Bombus glacialis	Male	4	ZISP
Krestovaya Bay	74	55.5	22.vii.1910	N/A	Sosnovskiy	Bombus glacialis	Queen	1	ZISP
Krestovaya Bay	74	55.5	22.vii.1910	N/A	Sosnovskiy	Bombus glacialis	Worker	2	ZISP
Krestovaya Bay	74	55.5	22.vii.1910	N/A	Sosnovskiy	Bombus glacialis	Male	4	ZISP
Matochkin Shar Strait, broadcast station	73.2	56.4	21.vi.1924	N/A	Tolmachev	Bombus glacialis	Queen	1	ZISP
Matochkin Shar Strait, broadcast station	73.2	56.4	3.vii.1924	N/A	Tolmachev	Bombus glacialis	Queen	1	ZISP
Matochkin Shar Strait, broadcast station	73.2	56.4	12.vii.1924	N/A	Tolmachev	Bombus glacialis	Queen	1	ZISP
Matochkin Shar Strait, broadcast station	73.2	56.4	18.vii.1924	N/A	Tolmachev	Bombus glacialis	Queen	1	ZISP
Matochkin Shar Strait, broadcast station	73.2	56.4	11.viii.1924	N/A	Tolmachev	Bombus glacialis	Queen	1	ZISP
Matochkin Shar Strait	73.2	56.4	13-15.vii.1924	N/A	Tolmachev	Bombus glacialis	Queen	2	ZISP
Matochkin Shar Strait, Nochuev Stream	73.2	56.3	23.vii.1924	N/A	Tolmachev	Bombus glacialis	Queen	1	ZISP
Matochkin Shar Strait, Poperechniy Cape	73.2	56.1	5.viii.1924	N/A	Tolmachev	Bombus glacialis	Queen	1	ZISP
Matochkin Shar Strait, Poperechniy Cape	73.2	56.1	5.viii.1924	N/A	Tolmachev	Bombus glacialis	Worker	1	ZISP
Matochkin Shar Strait, Poperechniy Cape	73.2	56.1	5.viii.1924	N/A	Tolmachev	Bombus glacialis	Male	2	ZISP
Matochkin Shar Strait	73.2	56.4	2.vii.1925	on Salix arctica	Tolmachev	Bombus glacialis	Queen	2	ZISP
Matochkin Shar Strait	73.2	56.4	2.vii.1925	on Saxifraga oppositifolia	Tolmachev	Bombus glacialis	Queen	1	ZISP
Matochkin Shar Strait	73.2	56.4	2.vii.1925	N/A	Tolmachev	Bombus glacialis	Queen	1	ZISP
Matochkin Shar Strait	73.2	56.4	2.vii.1925	N/A	Tolmachev	Bombus glacialis	Worker	10	ZISP
Matochkin Shar Strait, Nochuev Stream	73.2	56.3	18.vii.1925	on Astragalus umbellatus	Tolmachev	Bombus glacialis	Worker	2	ZISP
Matochkin Shar Strait, Nochuev Stream	73.2	56.3	1.viii.1925	N/A	Tolmachev	Bombus glacialis	Queen	1	ZISP
plateau	73.3	56.5	1.viii.1925	N/A	Tolmachev	Bombus glacialis	Worker	1	ZISP
Matochkin Shar Strait	73.2	56.4	9.vi.1925	coast	Vakulenko	Bombus glacialis	Queen	1	ZISP
Matochkin Shar Strait, Blizhnyaya Mountain	73.2	56.5	21.vi.1925	N/A	Vakulenko	Bombus glacialis	Queen	3	ZISP
Belushya Bay	73.3	56	5.vii.1925	N/A	Vakulenko	Bombus glacialis	Queen	1	ZISP
Belushya Bay	73.3	56	7.vii.1925	N/A	Vakulenko	Bombus glacialis	Queen	1	ZISP
Matochkin Shar Strait	73.2	56.4	6.vii.1925	N/A	Vakulenko	Bombus glacialis	Queen	1	ZISP
Matochkin Shar Strait	73.2	56.4	9.vii.1925	N/A	Vakulenko	Bombus glacialis	Queen	2	ZISP
Matochkin Shar Strait	73.2	56.4	10.vii.1925	N/A	Vakulenko	Bombus glacialis	Queen	1	ZISP
Matochkin Shar Strait	73.2	56.4	15.vii.1925	burrow of lemming	Vakulenko	Bombus glacialis	Queen	1	ZISP
Malye Karmakuly	72.3	52.7	23.vii.1896	N/A	Jacobson	Bombus pyrrhopygus	Worker	1	ZISP
Malye Karmakuly	72.3	52.7	23.vii.1896	N/A	Jacobson	Bombus pyrrhopygus	Male	7	ZISP
Bychkov River	73.5	55	5.viii.1907	N/A	N/A	Bombus pyrrhopygus	Male	1	ZISP
Kostin Shar Strait, Propashchaya Bay	71.1	53.7	9.viii.1913	meadow-like habitat on coast	Skribov	Bombus pyrrhopygus	Male	1	ZISP
Matochkin Shar Strait	73.2	56.4	13-15.vii.1924	N/A	Tolmachev	Bombus pyrrhopygus	Queen	1	ZISP
Matochkin Shar Strait, broadcast station	73.2	56.4	18.vii.1924	N/A	Tolmachev	Bombus pyrrhopygus	Queen	1	ZISP
Matochkin Shar Strait, Poperechniy Cape	73.2	56.1	5.viii.1924	N/A	Tolmachev	Bombus pyrrhopygus	Worker	1	ZISP
Malye Karmakuly	72.3	52.7	23.vii.1896	N/A	Jacobson	Bombus hyperboreus	Queen	2	ZISP
Chekin Bay	73.5	57	27.vii.1901	N/A	Timofeev	Bombus hyperboreus	Queen	1	ZISP
Novosiltsev Lake	73.6	56.3	2.viii.1901	N/A	Timofeev	Bombus hyperboreus	Queen	1	ZISP
Kostin Shar Strait, Propashchaya Bay	71.1	53.7	1.viii.1913	N/A	Skribov	Bombus hyperboreus	Queen	1	ZISP
Matochkin Shar Strait	73.2	56.4	13-15.vii.1924	N/A	Tolmachev	Bombus hyperboreus	Queen	1	ZISP
Matochkin Shar Strait, Nochuev Stream	73.2	56.3	23.vii.1924	N/A	Tolmachev	Bombus hyperboreus	Queen	1	ZISP
Matochkin Shar Strait, observatory	73.2	56.4	29.vi.1925	N/A	Vakulenko	Bombus hyperboreus	Queen	1	ZISP
Matochkin Shar Strait	73.2	56.4	6.vii.1925	N/A	Vakulenko	Bombus hyperboreus	Queen	1	ZISP
Matochkin Shar Strait	73.2	56.4	12.vii.1925	N/A	Vakulenko	Bombus hyperboreus	Queen	1	ZISP
Note: N/A – not available (locality, date or collector are unknown)
*Museum abbreviations
NHMUK - Natural History Museum, London, UK
TMU - Tromsø University Museum, Tromsø, Norway
ZMMU - Zoological Museum of Moscow University, Moscow, Russia
ZISP - Zoological Institute of the Russian Academy of Sciences, Saint Petersburg, Russia
